# Supplementary material for: Signatures of a magnetic-field-induced Lifshitz transition in the ultra-quantum limit of the topological semimetal ZrTe5
Source: Nat Commun. 2022 Dec 1;13:7418. doi: 10.1038/s41467-022-35106-7 (PMC9715529; doi:10.1038/s41467-022-35106-7)
Supplement: Supplementary file 3 — Source Data [file 41467_2022_35106_MOESM3_ESM.zip]

Archive with 2 entries (2 files):
- Data_Sample_A.dat
- Data_Sample_C.dat
