# Supplementary material for: Signatures of a magnetic-field-induced Lifshitz transition in the ultra-quantum limit of the topological semimetal ZrTe5
Source: Nat Commun. 2022 Dec 1;13:7418. doi: 10.1038/s41467-022-35106-7 (PMC9715529; doi:10.1038/s41467-022-35106-7)
Supplement: Supplementary file 3 — Source Data [file 41467_2022_35106_MOESM3_ESM.zip › Data_Sample_A.dat]

Field	Rxx pulsed	Field	Rxy pulsed	Field	Rxx DC field	Field	dv/v longnitudal pulse	Field	dv/v transverse pulse	Field	dAlpha longnitudal pulse
	mOhm cm	Tesla	mOhm cm	Tesla	mOhm cm	Tesla		Tesla		Tesla	dBcm-1
	2K		2K		1.8K
-64.208	392.803396458117	-65	16.3592	-8.99	NaN	--	NaN	0.142687811755	-1.60093943557E-4	0.0045	0.0423481509811489
-64.207	392.684602067095	-64.999	16.36	-8.972002002002	NaN	0.00718040774458264	NaN	0.146436279373	-1.57257893554E-4	0.0073	0.0506868301854834
-64.206	392.565807676074	-64.998	16.36	-8.954004004004	NaN	0.0143608154891653	NaN	0.150175235275	-1.58740775576E-4	0.0102	0.051840792851116
-64.205	392.447013285055	-64.997	16.3608	-8.93600600600601	NaN	0.0215412232337479	NaN	0.153923702893	-1.69152202855E-4	0.0187	0.0330676954297105
-64.204	392.328218894033	-64.996	16.3616	-8.91800800800801	80.269941533964	0.0287216309783306	NaN	0.157681679373	-1.59929620245E-4	0.0221	0.0362751282179559
-64.203	392.209424503011	-64.995	16.3624	-8.90001001001001	79.8546879545577	0.0359020387229132	NaN	0.161420635275	-1.57119113519E-4	0.0283	0.0438592026270834
-64.202	392.09063011199	-64.994	16.3624	-8.88201201201201	79.4480426400185	0.0430824464674958	NaN	0.165205520398	-1.61789056001E-4	0.0333	0.0512818779475764
-64.201	391.971835720967	-64.993	16.3632	-8.86401401401401	79.0441498297079	0.0502628542120785	NaN	0.168984146811	-1.66029387668E-4	0.0406	0.0450239205591187
-64.2	391.853041329946	-64.992	16.364	-8.84601601601602	78.6382175513221	0.0574432619566611	NaN	0.17276941906	-1.60924396049E-4	0.0447	0.0333486524055172
-64.199	391.734246938926	-64.991	16.3648	-8.82801801801802	78.2310430032679	0.0646236697012438	NaN	0.176556125677	-1.53054403233E-4	0.0503	0.0543567838386258
-64.198	391.615452547905	-64.99	16.3648	-8.81002002002002	77.821148691394	0.0718040774458264	NaN	0.180304782577	-1.64706983033E-4	0.0562	0.0508508837758423
-64.197	391.496658156884	-64.989	16.3656	-8.79202202202202	77.423302887619	0.078984485190409	NaN	0.184072460055	-1.57267825397E-4	0.0626	0.036311598785082
-64.196	391.377863765861	-64.988	16.3664	-8.77402402402402	77.0141760835088	0.0861648929349917	NaN	0.187859640354	-1.7078568939E-4	0.066	0.0216248378196116
-64.195	391.25906937484	-64.987	16.3672	-8.75602602602603	76.6680099003479	0.0933453006795743	NaN	0.191636643118	-1.53917208374E-4	0.0746	0.0354064522112207
-64.194	391.140274983821	-64.986	16.3672	-8.73802802802803	76.2015963022317	0.100525708424157	NaN	0.195404134167	-1.54236324631E-4	0.0787	0.0613045654366435
-64.193	391.021480592799	-64.985	16.368	-8.72003003003003	75.8057204001248	0.10770611616874	NaN	0.199219183793	-1.70458141707E-4	0.0861	0.051493902424207
-64.192	390.902686201777	-64.984	16.3688	-8.70203203203203	75.4019650843943	0.114886523913322	NaN	0.203043747987	-1.72795894435E-4	0.0916	0.0538822757278629
-64.191	390.783891810755	-64.983	16.3696	-8.68403403403404	75.0055770645692	0.122066931657905	NaN	0.206820750752	-1.64311683308E-4	0.0949	0.0328120937356353
-64.19	390.665097419734	-64.982	16.3696	-8.66603603603604	74.613376193211	0.129247339402488	NaN	0.210598429798	-1.69665611499E-4	0.1011	0.0403880062077275
-64.189	390.546303028712	-64.981	16.3704	-8.64803803803804	74.215899844388	0.13642774714707	NaN	0.214403288572	-1.73888785548E-4	0.1043	0.0325606624062086
-64.188	390.427508637693	-64.98	16.3712	-8.63004004004004	73.8121070620019	0.143608154891653	NaN	0.218218341051	-1.62025768641E-4	0.114	0.0493577639013487
-64.187	390.308714246671	-64.979	16.372	-8.61204204204204	73.4210368549914	0.150788562636235	NaN	0.221985826392	-1.70472288102E-4	0.1171	0.0542876058177999
-64.186	390.189919855649	-64.978	16.372	-8.59404404404404	73.0242724145279	0.157968970380818	NaN	0.225792811986	-1.64213099321E-4	0.1266	0.0586267820421919
-64.185	390.071125464628	-64.977	16.3728	-8.57604604604605	72.6306645078624	0.165149378125401	NaN	0.229589027463	-1.68026133865E-4	0.13	0.0629522223427681
-64.184	389.952331073606	-64.976	16.3736	-8.55804804804805	72.2424604369878	0.172329785869983	NaN	0.2334214607	-1.58873384582E-4	0.1333	0.0526402609029633
-64.183	389.833536682584	-64.975	16.3744	-8.54005005005005	71.8486451949693	0.179510193614566	NaN	0.23725755785	-1.64527422413E-4	0.1424	0.0438592026270834
-64.182	389.714742291565	-64.974	16.3744	-8.52205205205205	71.4638228141181	0.186690601359149	NaN	0.241080095098	-1.71870202148E-4	0.1456	0.0573737168763215
-64.181	389.595947900543	-64.973	16.3752	-8.50405405405405	71.0775137606464	0.193871009103731	NaN	0.24489755309	-1.66594604199E-4	0.1524	0.0518042961015585
-64.18	389.477153509522	-64.972	16.376	-8.48605605605606	70.6898362467669	0.201051416848314	NaN	0.248738726641	-1.6670637533E-4	0.1575	0.0453376962821738
-64.179	389.358359118499	-64.971	16.3768	-8.46805805805806	70.304880088655	0.208231824592897	NaN	0.252556568907	-1.66862367796E-4	0.1616	0.0460788922205229
-64.178	389.239564727478	-64.97	16.3768	-8.45006006006006	69.9125119611494	0.215412232337479	NaN	0.256397361039	-1.68276327383E-4	0.1683	0.0526329612784396
-64.177	389.120770336456	-64.969	16.3776	-8.43206206206206	69.5297446025425	0.222592640082062	NaN	0.260234611008	-1.71999773146E-4	0.1749	0.0793413788001971
-64.176	389.001975945437	-64.968	16.3784	-8.41406406406406	69.1469979071473	0.229773047826644	NaN	0.264047077311	-1.69941751161E-4	0.181	0.058981088598508
-64.175	388.883181554415	-64.967	16.3792	-8.39606606606607	68.7625085748831	0.236953455571227	NaN	0.267880556777	-1.70456923692E-4	0.1874	0.0572534208748594
-64.174	388.764387163393	-64.966	16.3792	-8.37806806806807	68.3808363229341	0.24413386331581	NaN	0.271657553834	-1.73501452286E-4	0.1908	0.0648413746793461
-64.173	388.645592772372	-64.965	16.38	-8.36007007007007	67.9987366801546	0.251314271060392	NaN	0.27552411035	-1.73139075794E-4	0.1992	0.0416143787239663
-64.172	388.52679838135	-64.964	16.3808	-8.34207207207207	67.6200837684089	0.258494678804975	NaN	0.279385675407	-1.67867175999E-4	0.2034	0.0288319036744075
-64.171	388.408003990328	-64.963	16.3816	-8.32407407407407	67.2450355140853	0.265675086549558	NaN	0.283287763597	-1.65525498004E-4	0.211	0.0568038813318115
-64.17	388.289209599309	-64.962	16.3816	-8.30607607607608	66.8622049620485	0.27285549429414	NaN	0.287136533206	-1.70836657544E-4	0.2166	0.0297183719066018
-64.169	388.170415208287	-64.961	16.3824	-8.28807807807808	66.4891606813227	0.280035902038723	NaN	0.290975320268	-1.72550979208E-4	0.2196	0.0545942156123216
-64.168	388.051620817266	-64.96	16.3832	-8.27008008008008	66.1224849743959	0.287216309783306	NaN	0.294828608892	-1.69273055471E-4	0.2294	0.0618195751488209
-64.167	387.932826426244	-64.959	16.384	-8.25208208208208	65.7501582937881	0.294396717527888	NaN	0.298720633605	-1.75551363146E-4	0.2325	0.0590871383032921
-64.166	387.848740370334	-64.958	16.384	-8.23408408408409	65.3711934841813	0.301577125272471	NaN	0.302634541716	-1.74753197333E-4	0.2353	0.0390849312913085
-64.165	387.801842499962	-64.957	16.3848	-8.21608608608609	64.997562111363	0.308757533017053	NaN	0.306504084653	-1.73980471416E-4	0.2452	0.0558690219631489
-64.164	387.740523703671	-64.956	16.3856	-8.19808808808809	64.6256833686885	0.315937940761636	NaN	0.310388293267	-1.68413505287E-4	0.2484	0.0615820640827416
-64.163	387.66829166664	-64.955	16.3864	-8.18009009009009	64.2635630566901	0.323118348506219	NaN	0.314275794581	-1.76376636661E-4	0.2583	0.0477438088511782
-64.162	387.688343999966	-64.954	16.3864	-8.16209209209209	63.8925269102079	0.330298756250801	NaN	0.31816713292	-1.70196194725E-4	0.2583	0.0502301282240804
-64.161	387.644139999966	-64.953	16.3872	-8.1440940940941	63.5300266655473	0.337479163995384	-8.09199481734394E-6	0.322087009259	-1.71595713193E-4	0.2646	0.0576403869865071
-64.16	387.563944999967	-64.952	16.388	-8.1260960960961	63.1649179389387	0.344659571739967	-4.68768069669716E-6	0.326035426452	-1.73340621494E-4	0.271	0.0495548247989323
-64.159	387.520371666628	-64.951	16.3888	-8.1080980980981	62.7962359149248	0.351839979484549	-1.14259914475831E-5	0.329964820215	-1.69545319939E-4	0.2771	0.0409938880785942
-64.158	387.437453333316	-64.95	16.3888	-8.0901001001001	62.4325805951411	0.359020387229132	-3.6177397103204E-6	0.333856158554	-1.7063268858E-4	0.2834	0.0253776976789683
-64.157	387.432651666626	-64.949	16.3896	-8.0721021021021	62.0724829383061	0.366200794973715	-9.50742560578344E-6	0.337814084609	-1.75629235151E-4	0.2891	0.0354210398450777
-64.156	387.388719999968	-64.948	16.3904	-8.0541041041041	61.7131643771517	0.373381202718297	-5.41573735863016E-6	0.341762501802	-1.74018222323E-4	0.2932	0.038376975204959
-64.155	387.415762222192	-64.947	16.3912	-8.03610610610611	61.3491752453231	0.38056161046288	-9.81763669875248E-6	0.345758480426	-1.71316894419E-4	0.3005	0.0263917862159735
-64.154	387.23047999997	-64.946	16.3912	-8.01810810810811	60.9936258844644	0.387742018207463	-8.09505363080697E-6	0.349640307049	-1.71830356764E-4	0.3062	0.0464441134332901
-64.153	387.257713333303	-64.945	16.392	-8.00011011011011	60.6374919250544	0.394922425952045	-1.43430558572712E-5	0.353598233104	-1.74553737295E-4	0.3128	0.04564800166568
-64.152	387.141039999991	-64.944	16.3928	-7.98211211211211	60.2717085724232	0.402102833696628	-1.60817389049235E-5	0.357508594874	-1.73669635642E-4	0.3189	0.0381435423582204
-64.151	387.242615555506	-64.943	16.3936	-7.96411411411411	59.9222057246745	0.40928324144121	-1.30251142057746E-5	0.361416277743	-1.76784728473E-4	0.3221	0.034231485332709
-64.15	387.125846666638	-64.942	16.3936	-7.94611611611612	59.5664099551066	0.416463649185793	-7.18832609907504E-6	0.365376882699	-1.74938117548E-4	0.3309	0.0334069974512427
-64.149	387.083133333305	-64.941	16.3944	-7.92811811811812	59.2095790584815	0.423644056930376	-1.26298899668647E-5	0.369315785323	-1.68692793151E-4	0.3348	0.0326117124535788
-64.148	387.114762222194	-64.94	16.3952	-7.91012012012012	58.860270201861	0.430824464674958	1.7608470387889E-6	0.373254685093	-1.75815676354E-4	0.3382	0.0374390906408045
-64.147	387.072813333295	-64.939	16.396	-7.89212212212212	58.5113974382801	0.438004872419541	-7.82393660312755E-6	0.377231637432	-1.72580379208E-4	0.3479	0.0370451912454046
-64.146	387.032393333297	-64.938	16.396	-7.87412412412412	58.1674624463423	0.445185280164124	-9.99852481909411E-6	0.381161025487	-1.71690940717E-4	0.3512	0.0487589461190832
-64.145	386.91858666663	-64.937	16.3968	-7.85612612612613	57.8138684006634	0.452365687908706	-8.75252819676945E-7	0.385128466111	-1.73202059428E-4	0.3545	0.052687882323364
-64.144	386.949259999974	-64.936	16.3976	-7.83812812812813	57.4645877963548	0.459546095653289	-8.30380170163772E-6	0.389124444735	-1.81777701792E-4	0.3638	0.0378041660595251
-64.143	386.838033333308	-64.935	16.3984	-7.82013013013013	57.1135658746916	0.466726503397872	-7.98925079326101E-6	0.393130330821	-1.69845269391E-4	0.3671	0.0556642552585222
-64.142	386.799046666641	-64.934	16.3984	-7.80213213213213	56.7777539514102	0.473906911142454	-5.29602372709167E-6	0.397173480836	-1.69084812499E-4	0.3765	0.0394465605848058
-64.141	386.758913333318	-64.933	16.3992	-7.78413413413414	56.4266875019278	0.481087318887037	-9.67686462026486E-6	0.40116945946	-1.67369084549E-4	0.3799	0.0309222629411832
-64.14	386.650839999996	-64.932	16.4	-7.76613613613614	56.0924774414414	0.488267726631619	-1.25243276159265E-6	0.405186013108	-1.75135796108E-4	0.3843	0.0325314910046378
-64.139	386.612522222208	-64.931	16.4008	-7.74813813813814	55.7524341715283	0.495448134376202	-1.44151815607711E-5	0.409191890632	-1.7461080319E-4	0.3931	0.054590739286447
-64.138	386.708459999977	-64.93	16.4008	-7.73014014014014	55.4083485167584	0.502628542120785	-5.40164619847443E-6	0.413216791587	-1.72926089096E-4	0.3964	0.0313820301764262
-64.137	386.603826666644	-64.929	16.4016	-7.71214214214214	55.0640173629985	0.509808949865367	-7.48017747193291E-6	0.417210455663	-1.71378916456E-4	0.4026	0.0214318492108603
-64.136	386.564696666644	-64.928	16.4024	-7.69414414414414	54.738421130828	0.51698935760995	-5.29848605291331E-6	0.421234972287	-1.75843668745E-4	0.4091	0.016312378823875
-64.135	386.528003333302	-64.927	16.4032	-7.67614614614615	54.3955782281707	0.524169765354533	-9.39230017824842E-6	0.42524046548	-1.74489414482E-4	0.4145	0.0233937488522037
-64.134	386.490593333312	-64.926	16.4032	-7.65814814814815	54.0562634256728	0.531350173099115	-1.20367747524003E-5	0.42920790325	-1.70772713594E-4	0.4215	0.0241341935170249
-64.133	386.454329999971	-64.925	16.404	-7.64015015015015	53.7222007961648	0.538530580843698	-9.78897813966868E-6	0.43318485559	-1.83736478603E-4	0.4248	0.0300176890054084
-64.132	386.417636666646	-64.924	16.4048	-7.62215215215215	53.395470146652	0.545710988588281	-8.52669115704449E-6	0.437190345929	-1.78641074306E-4	0.4282	0.0395594624186925
-64.131	386.381086666647	-64.923	16.4056	-7.60415415415416	53.0622832292241	0.552891396332863	-1.03105772585679E-5	0.441138760268	-1.80001224417E-4	0.4379	0.0462321384298014
-64.13	386.345683333314	-64.922	16.4056	-7.58615615615616	52.7336390874179	0.560071804077446	-1.22850118641779E-5	0.445201329461	-1.80315137028E-4	0.4408	0.0525891635830249
-64.129	386.310136666647	-64.921	16.4064	-7.56815815815816	52.3975432302554	0.567252211822029	-1.38729486327294E-5	0.449254386939	-1.75300416528E-4	0.4504	0.0581810385599517
-64.128	386.274876666648	-64.92	16.4072	-7.55016016016016	52.0743808211497	0.574432619566611	-1.36776754020874E-5	0.453307444417	-1.8079443511E-4	0.456	0.0365231292865771
-64.127	386.239473333339	-64.919	16.408	-7.53216216216216	51.7487981873492	0.581613027311194	-1.09522166560157E-5	0.457360501894	-1.79622491882E-4	0.4602	0.0580861193318406
-64.126	386.204356666649	-64.918	16.408	-7.51416416416417	51.4311364038322	0.588793435055776	-1.22953181260717E-5	0.461477567599	-1.82980564115E-4	0.4675	0.0558432956493462
-64.125	386.169096666649	-64.917	16.4088	-7.49616616616617	51.1014368606386	0.595973842800359	-8.71581092891703E-6	0.465590286273	-1.83379648355E-4	0.4731	0.0400412993281791
-64.124	386.135699999983	-64.916	16.4096	-7.47816816816817	50.7766297869916	0.603154250544942	-1.42710992025859E-5	0.469622500931	-1.77921572867E-4	0.4798	0.0472982894896227
-64.123	386.101801666651	-64.915	16.4104	-7.46017017017017	50.4541715569136	0.610334658289524	-1.66012682960187E-5	0.47370448074	-1.8440722197E-4	0.4828	0.0564496104219754
-64.122	386.068476666671	-64.914	16.4104	-7.44217217217217	50.1343026998897	0.617515066034107	-1.06048940130876E-5	0.477835072706	-1.75629009193E-4	0.4924	0.0416873379196077
-64.121	386.174973333298	-64.913	16.4112	-7.42417417417417	49.8229204956105	0.62469547377869	-6.70207698061884E-6	0.481925519211	-1.78561164632E-4	0.4956	0.0545177365720904
-64.12	386.002829999985	-64.912	16.412	-7.40617617617618	49.4945857397929	0.631875881523272	-1.04705011652169E-5	0.486045551589	-1.73480735584E-4	0.4986	0.0549338553429697
-64.119	386.099293333319	-64.911	16.4128	-7.38817817817818	49.1841635616132	0.639056289267855	-5.55640375858236E-7	0.490118019682	-1.82632151775E-4	0.5083	0.0580861193318406
-64.118	385.937469999986	-64.91	16.4128	-7.37018018018018	48.8631134426226	0.646236697012438	-1.54166159565469E-5	0.494351720316	-1.86852746852E-4	0.5117	0.0662336519647518
-64.117	385.905076666653	-64.909	16.4136	-7.35218218218218	48.5491129817841	0.65341710475702	-1.13426971777554E-5	0.498528447217	-1.76251099384E-4	0.521	0.0439213980920936
-64.116	385.873256666654	-64.908	16.4144	-7.33418418418419	48.2421708290934	0.660597512501603	-1.12964012285084E-5	0.502649356231	-1.82316858829E-4	0.5242	0.0346694421764672
-64.115	385.73006666667	-64.907	16.4152	-7.31618618618619	47.9306610564563	0.667777920246185	-8.0240788532007E-6	0.506740850609	-1.80506372475E-4	0.5272	0.0255891213233039
-64.114	385.811909999988	-64.906	16.4152	-7.29818818818819	47.6147162507711	0.674958327990768	-1.27180133787359E-5	0.510877882496	-1.78906806113E-4	0.5368	0.0530897139562207
-64.113	385.884293333322	-64.905	16.416	-7.28019019019019	47.3062153424064	0.682138735735351	-9.40866877915886E-6	0.515016556827	-1.74106580137E-4	0.5403	0.0457651057496643
-64.112	385.751279999989	-64.904	16.4168	-7.26219219219219	46.9993985148403	0.689319143479933	-2.77080244226168E-6	0.519136204874	-1.88247896971E-4	0.5454	0.0190907845547622
-64.111	385.817499999962	-64.903	16.4176	-7.2441941941942	46.686144522831	0.696499551224516	-7.63306513975241E-6	0.523363678681	-1.82919059991E-4	0.5533	0.0289086392066814
-64.11	385.693588333323	-64.902	16.4176	-7.2261961961962	46.393010983521	0.703679958969099	-1.05627872240687E-5	0.527464684775	-1.84450262942E-4	0.5573	0.021471765778319
-64.109	385.576700000002	-64.901	16.4184	-7.2081981981982	46.0825113752357	0.710860366713681	-4.71215968055215E-6	0.531622769722	-1.87067454945E-4	0.5628	0.011777326764158
-64.108	385.635609999991	-64.9	16.4192	-7.1902002002002	45.7780738478875	0.718040774458264	-4.34009907115157E-6	0.535805059908	-1.8197738318E-4	0.5694	0.00494774286037736
-64.107	385.607373333324	-64.899	16.42	-7.1722022022022	45.4812650453481	0.725221182202847	-5.14509930055271E-7	0.540053097323	-1.85677578956E-4	0.5755	0.00476565475075424
-64.106	385.654386666658	-64.898	16.42	-7.15420420420421	45.177824504596	0.732401589947429	-5.8373177822407E-6	0.544287287409	-1.8311133985E-4	0.582	0.0123900410815118
-64.105	385.622279999972	-64.897	16.4208	-7.13620620620621	44.879148986034	0.739581997692012	-9.2090598810857E-6	0.548578556348	-1.85075126812E-4	0.5874	-9.1091057020006E-4
-64.104	385.524598333326	-64.896	16.4216	-7.11820820820821	44.5843159618911	0.746762405436594	-5.10537879954944E-6	0.552736641295	-1.74930016778E-4	0.592	-0.00443699004052954
-64.103	385.497866666668	-64.895	16.4224	-7.10021021021021	44.2794335959641	0.753942813181177	-9.58824751014695E-6	0.556936036111	-1.80960409044E-4	0.5992	0.0208556704394819
-64.102	385.47077666666	-64.894	16.4224	-7.08221221221221	43.9870934737534	0.76112322092576	-9.83716509845428E-6	0.56122404775	-1.83508903117E-4	0.6048	0.0238495376240771
-64.101	385.39036666666	-64.893	16.4232	-7.06421421421422	43.6944112246363	0.768303628670342	-4.8685364776547E-7	0.56547726412	-1.81309655503E-4	0.6113	0.0264792757113847
-64.1	385.469199999994	-64.892	16.424	-7.04621621621622	43.3981255954286	0.775484036414925	-9.09514844448082E-6	0.569692427921	-1.86741880378E-4	0.6146	0.0401180746212406
-64.099	385.346793333335	-64.891	16.4248	-7.02821821821822	43.1129956957025	0.782664444159508	-6.93398989486137E-6	0.573926618007	-1.87067393201E-4	0.6174	0.0262786058855899
-64.098	385.367576666668	-64.89	16.4248	-7.01022022022022	42.8186954108729	0.78984485190409	-2.84506924275617E-6	0.578198860661	-1.877722899E-4	0.627	0.0336039131420132
-64.097	385.30465333334	-64.889	16.4256	-6.99222222222222	42.5319287482356	0.797025259648673	-9.96468653549382E-6	0.582509155885	-1.80068020332E-4	0.6303	0.0421949322755085
-64.096	385.317409999996	-64.888	16.4264	-6.97422422422422	42.2454621070954	0.804205667393256	-4.33123400722999E-6	0.586762372255	-1.72901697441E-4	0.6398	0.0408149705087068
-64.095	385.322426666663	-64.887	16.4272	-6.95622622622623	41.9576655605399	0.811386075137838	-1.04080328636184E-5	0.59103461491	-1.77983793915E-4	0.6431	0.0352824577204895
-64.094	385.29261333333	-64.886	16.4272	-6.93822822822823	41.674642964806	0.818566482882421	-2.93857311393615E-6	0.595268804995	-1.74532067807E-4	0.6466	0.0362640133906712
-64.093	385.264519999997	-64.885	16.428	-6.92023023023023	41.3872295600087	0.825746890627004	9.25417208598834E-7	0.59954163366	-1.74753797497E-4	0.6562	0.0322175536481169
-64.092	385.236713333331	-64.884	16.4288	-6.90223223223223	41.1098539704254	0.832927298371586	-4.18321755227844E-6	0.603851342874	-1.84041916837E-4	0.6586	0.0384061544878602
-64.091	385.208189999998	-64.883	16.4296	-6.88423423423423	40.8338156490931	0.840107706116169	-5.65957562920461E-6	0.608142611813	-1.85817979595E-4	0.6655	0.0526256616563831
-64.09	385.179953333332	-64.882	16.4296	-6.86623623623624	40.5489453142718	0.847288113860751	-5.15356516762496E-6	0.612433880752	-1.83557769152E-4	0.6708	0.0364137167000495
-64.089	385.152719999999	-64.881	16.4304	-6.84823823823824	40.2685929358529	0.854468521605334	-2.33257482849875E-6	0.616765325594	-1.82017636802E-4	0.6786	0.0493942565247657
-64.088	385.125486666666	-64.88	16.4312	-6.83024024024024	39.9920152899668	0.861648929349917	-2.49043713183387E-6	0.621133084003	-1.83730685144E-4	0.6819	0.0721724439776839
-64.087	385.100833333333	-64.879	16.432	-6.81224224224224	39.713636079192	0.868829337094499	-5.09522093560218E-6	0.625437979567	-1.8604650617E-4	0.6881	0.0401472562520435
-64.086	385.081483333333	-64.878	16.432	-6.79424424424424	39.4392665140234	0.876009744839082	-3.82460050826037E-6	0.629770193071	-1.87275640187E-4	0.6946	0.0301854056166153
-64.085	385.061703333333	-64.877	16.4328	-6.77624624624625	39.1643682958831	0.883190152583665	-6.60275945814872E-6	0.634084148952	-1.80325692834E-4	0.7009	0.0573702401038909
-64.084	385.044073333333	-64.876	16.4336	-6.75824824824825	38.894647924692	0.890370560328247	-1.2717692192492E-5	0.638447862372	-1.7835725952E-4	0.7043	0.0491495833504261
-64.083	385.025153333333	-64.875	16.4344	-6.74025025025025	38.6198506978482	0.89755096807283	-6.83089937999914E-6	0.642857718338	-1.87705603469E-4	0.7124	0.0671143492515488
-64.082	385.007666666667	-64.874	16.4344	-6.72225225225225	38.3474265309646	0.904731375817413	-1.10089467293272E-5	0.647201636812	-1.85825991287E-4	0.7167	0.0661602621421176
-64.081	384.989176666667	-64.873	16.4352	-6.70425425425425	38.0835439385292	0.911911783561995	-3.41220053972657E-6	0.651607063459	-1.88230006204E-4	0.7239	0.07543300226303
-64.08	384.970686666667	-64.872	16.436	-6.68625625625626	37.8188915543673	0.919092191306578	-4.28904299262951E-6	0.655879306113	-1.80127676689E-4	0.7295	0.0650204910178201
-64.079	384.953486666667	-64.871	16.4368	-6.66825825825826	37.5520969145623	0.92627259905116	-1.14979596008766E-5	0.660246680191	-1.91008810078E-4	0.7328	0.0631021104016327
-64.078	384.936143333333	-64.87	16.4368	-6.65026026026026	37.2891708622386	0.933453006795743	-4.1445986074962E-6	0.664595027984	-1.88016096848E-4	0.7423	0.0525380663837451
-64.077	384.919086666667	-64.869	16.4376	-6.63226226226226	37.031776153145	0.940633414540326	-2.37530119980851E-6	0.668924349492	-1.85014845613E-4	0.7455	0.0750491974547936
-64.076	384.902746666667	-64.868	16.4384	-6.61426426426426	36.7667067926632	0.947813822284908	-6.95513455650033E-6	0.673348802424	-1.80473476397E-4	0.7521	0.0685979113098686
-64.075	384.887266666667	-64.867	16.4392	-6.59626626626627	36.5038346703153	0.954994230029491	-6.8636208783016E-6	0.677735202786	-1.8521942037E-4	0.7554	0.0671835682906144
-64.074	384.870926666667	-64.866	16.4392	-6.57826826826827	36.2423015734321	0.962174637774074	-4.9684954474973E-6	0.682167544015	-1.91137604773E-4	0.7606	0.0444578848317512
-64.073	384.856593333333	-64.865	16.44	-6.56027027027027	35.9865586802513	0.969355045518656	-6.95840182843549E-6	0.68654605608	-1.86810854641E-4	0.7683	0.0493612393866419
-64.072	384.842546666667	-64.864	16.4408	-6.54227227227227	35.7266750254671	0.976535453263239	-1.06861025125966E-5	0.690979165971	-1.86962474746E-4	0.7716	0.0320279432473538
-64.071	384.827783333333	-64.863	16.4416	-6.52427427427427	35.4763645213881	0.983715861007822	-5.66726946656346E-6	0.695433014512	-1.95900516183E-4	0.7804	0.0571108744556211
-64.07	384.813163333333	-64.862	16.4416	-6.50627627627628	35.2213180997835	0.990896268752404	-3.27808609625169E-6	0.699895520013	-1.8778929058E-4	0.7838	0.0440381453694622
-64.069	384.799976666667	-64.861	16.4424	-6.48827827827828	34.9628496837076	0.998076676496987	-1.21070424998662E-5	0.704338996375	-1.89004567773E-4	0.7903	0.0715764735735537
-64.068	384.78636	-64.86	16.4432	-6.47028028028028	34.7050421699936	1.00525708424157	-1.32393183027145E-5	0.708782472737	-1.90207816963E-4	0.7964	0.0519794810608334
-64.067	384.773173333333	-64.859	16.444	-6.45228228228228	34.4550379869201	1.01243749198615	-9.75710171461683E-6	0.713274583137	-1.82071700836E-4	0.8016	0.0606835099329829
-64.066	384.760416666667	-64.858	16.444	-6.43428428428428	34.2062607358457	1.01961789973073	-1.47569948845959E-5	0.717737472968	-1.823495746E-4	0.8062	0.0619729328737644
-64.065	384.747946666667	-64.857	16.4448	-6.41628628628629	33.9577688650877	1.02679830747532	-9.06982811712724E-6	0.722150962954	-1.92467589164E-4	0.814	0.0657804477009762
-64.064	384.735906666667	-64.856	16.4456	-6.39828828828829	33.7149396414188	1.0339787152199	-8.27193541012552E-6	0.726575415886	-1.87724162296E-4	0.8191	0.0576223075531558
-64.063	384.723866666667	-64.855	16.4464	-6.38029029029029	33.4655152462079	1.04115912296448	-3.56451239528117E-6	0.730992958471	-1.92543333765E-4	0.8255	0.0765263439383414
-64.062	384.712113333333	-64.854	16.4464	-6.36229229229229	33.2192128436425	1.04833953070907	-9.47942795128976E-6	0.735519453172	-1.93358679119E-4	0.8323	0.0658242721039511
-64.061	384.700646666667	-64.853	16.4472	-6.34429429429429	32.9826469076334	1.05551993845365	-1.47791866393685E-5	0.739956790703	-1.92975308813E-4	0.8352	0.0629925633423438
-64.06	384.689753333333	-64.852	16.448	-6.3262962962963	32.7388081823992	1.06270034619823	-1.98760721525387E-5	0.744444464173	-1.94827668756E-4	0.8433	0.0547183208118957
-64.059	384.679146666667	-64.851	16.4488	-6.3082982982983	32.4985263259768	1.06988075394281	-8.46676844629027E-6	0.749015754358	-1.97888479713E-4	0.8477	0.026982694364043
-64.058	384.669113333333	-64.85	16.4488	-6.2903003003003	32.2629392806473	1.0770611616874	-1.93471103659292E-5	0.753502656313	-1.9338126094E-4	0.8556	0.0348736629895815
-64.057	384.658793333333	-64.849	16.4496	-6.2723023023023	32.0217441187963	1.08424156943198	-1.37154290388701E-5	0.758017636306	-1.85499212016E-4	0.8606	0.0575454701299221
-64.056	384.648616666667	-64.848	16.4504	-6.2543043043043	31.7885093028419	1.09142197717656	-1.4531035593207E-5	0.762461499853	-1.91904097998E-4	0.8637	0.050321537358047
-64.055	384.638583333333	-64.847	16.4512	-6.23630630630631	31.5572597962256	1.09860238492114	-1.85134092366453E-5	0.766966272245	-1.95271484508E-4	0.8704	0.0499343545469983
-64.054	384.629696666667	-64.846	16.4512	-6.21830830830831	31.3133337874542	1.10578279266573	-9.84285614998717E-6	0.771482405232	-1.90335318563E-4	0.8737	0.0623495506742032
-64.053	384.62038	-64.845	16.452	-6.20031031031031	31.0824556233485	1.11296320041031	-9.98188883768415E-6	0.776043487816	-1.87104806166E-4	0.8827	0.0798971905008281
-64.052	384.611206666667	-64.844	16.4528	-6.18231231231231	30.853075210233	1.12014360815489	-2.25378290166767E-5	0.780601119032	-1.87075680826E-4	0.8862	0.0640776253395978
-64.051	384.602463333333	-64.843	16.4536	-6.16431431431431	30.6210670109105	1.12732401589947	-1.90800632368523E-5	0.785139726817	-1.89607951098E-4	0.8964	0.0501171707022057
-64.05	384.594006666667	-64.842	16.4536	-6.14631631631632	30.3943710726519	1.13450442364406	-1.96889034861595E-5	0.789695449696	-1.87674673891E-4	0.8988	0.0500914512257946
-64.049	384.585788888889	-64.841	16.4544	-6.12831831831832	30.1637832946644	1.14168483138864	-7.67235480537806E-6	0.794255000664	-1.90552877194E-4	0.9023	0.0364613024236681
-64.048	384.577666666667	-64.84	16.4552	-6.11032032032032	29.9380012756097	1.14886523913322	-1.79361684411621E-5	0.798830512783	-1.93288678479E-4	0.9119	0.0283506635091989
-64.047	384.569353333333	-64.839	16.456	-6.09232232232232	29.7210052931733	1.1560456468778	-1.87720823323308E-5	0.803465391666	-1.87324930658E-4	0.9153	0.0384026807616417
-64.046	384.56233	-64.838	16.456	-6.07432432432433	29.4878493312953	1.16322605462239	-1.90747185010532E-5	0.808060704438	-1.87091174038E-4	0.9208	0.0334399902550689
-64.045	384.554303333333	-64.837	16.4568	-6.05632632632633	29.2697606680733	1.17040646236697	-1.74148120753098E-5	0.812732880546	-1.92708806414E-4	0.9282	0.0525637887683009
-64.044	384.54728	-64.836	16.4576	-6.03832832832833	29.0444542049353	1.17758687011155	-1.97772585330047E-5	0.817385635575	-1.86174646364E-4	0.9326	0.0407458357663074
-64.043	384.539826666667	-64.835	16.4584	-6.02033033033033	28.8251930624525	1.18476727785614	-1.88605805733872E-5	0.822038392506	-1.77615439529E-4	0.9374	0.0545650144923324
-64.042	384.533663333333	-64.834	16.4584	-6.00233233233233	28.6023616061453	1.19194768560072	-2.11611014677286E-5	0.826519924292	-1.90091245096E-4	0.9441	0.0438519059641362
-64.041	384.526926666667	-64.833	16.4592	-5.98433433433433	28.3873090652241	1.1991280933453	-1.73781759739738E-5	0.831077552654	-1.90605708004E-4	0.95	0.0289305140915138
-64.04	384.520333333333	-64.832	16.46	-5.96633633633634	28.1678558899613	1.20630850108988	-1.59017291863177E-5	0.835808341135	-1.85912595203E-4	0.9569	0.023266004749766
-64.039	384.51417	-64.831	16.4608	-5.94833833833834	27.9543293296709	1.21348890883447	-2.99750623446184E-5	0.840459168801	-1.94134716983E-4	0.9635	0.0310757491041763
-64.038	384.508293333333	-64.83	16.4608	-5.93034034034034	27.7409904571464	1.22066931657905	-2.28792866088689E-5	0.845000474514	-1.88987885679E-4	0.9686	0.0481306049399924
-64.037	384.502751111111	-64.829	16.4616	-5.91234234234234	27.525643423509	1.22784972432363	-1.91959938919023E-5	0.849653621484	-1.89942503205E-4	0.9734	0.0392419492239379
-64.036	384.4974	-64.828	16.4624	-5.89434434434434	27.3169406121836	1.23503013206821	-1.93418545850448E-5	0.854287745023	-1.88686572662E-4	0.9796	0.0462140685255568
-64.035	384.491666666667	-64.827	16.4632	-5.87634634634635	27.1025812472776	1.2422105398128	-2.18891656228558E-5	0.858902842277	-1.87087431743E-4	0.9851	0.0472690982135905
-64.034	384.48665	-64.826	16.4632	-5.85834834834835	26.8982314066327	1.24939094755738	-1.67740356732737E-5	0.863627853427	-1.90848863694E-4	0.9885	0.0278253392411341
-64.033	384.48149	-64.825	16.464	-5.84035035035035	26.6880687002505	1.25657135530196	-2.26874318248809E-5	0.868242563497	-1.91556766612E-4	0.9978	0.0349723009433222
-64.032	384.476903333333	-64.824	16.4648	-5.82235235235235	26.4831650592565	1.26375176304654	-1.63416553995259E-5	0.872862280334	-1.99913932797E-4	1.0012	0.0307656526164757
-64.031	384.47246	-64.823	16.4656	-5.80435435435436	26.2766534333836	1.27093217079113	-2.13280532881155E-5	0.877553477019	-1.9463935424E-4	1.0098	0.056774677229799
-64.03	384.468303333333	-64.822	16.4656	-5.78635635635636	26.0737207770732	1.27811257853571	-2.35078644223055E-5	0.882263697135	-1.83076144406E-4	1.0141	0.0277486075503233
-64.029	384.464146666667	-64.821	16.4664	-5.76835835835836	25.8695228473897	1.28529298628029	-2.34894742862531E-5	0.887011964113	-2.05736640296E-4	1.0169	0.0186055963163457
-64.028	384.460324444444	-64.82	16.4672	-5.75036036036036	25.6655741660841	1.29247339402488	-2.00026784080435E-5	0.891677593277	-1.96721526467E-4	1.0272	0.0162322177780122
-64.027	384.457218888889	-64.819	16.468	-5.73236236236236	25.4668426990574	1.29965380176946	-2.72571922406777E-5	0.89639435463	-2.02190030365E-4	1.0272	0.0169578422230609
-64.026	384.453826666667	-64.818	16.468	-5.71436436436436	25.2689911394303	1.30683420951404	-7.94812415735708E-6	0.901066525031	-2.07167930525E-4	1.0368	0.0270663671510336
-64.025	384.450673333333	-64.817	16.4688	-5.69636636636637	25.0725418879701	1.31401461725862	-1.55790186352542E-5	0.905841511369	-1.92774942522E-4	1.0396	0.0352095201166609
-64.024	384.447233333333	-64.816	16.4696	-5.67836836836837	24.8738328052347	1.32119502500321	-1.60177651533164E-5	0.910563064694	-1.99191245568E-4	1.0462	0.0340529709701766
-64.023	384.444366666667	-64.815	16.4704	-5.66037037037037	24.6805605124932	1.32837543274779	-2.19364415277348E-5	0.915368404818	-1.98147861682E-4	1.0527	0.0136731196781665
-64.022	384.44193	-64.814	16.4704	-5.64237237237237	24.4868213697762	1.33555584049237	-2.92817746519051E-5	0.920040572365	-1.97634055796E-4	1.058	0.0364098959530563
-64.021	384.439541111111	-64.813	16.4712	-5.62437437437438	24.2906061702022	1.34273624823695	-2.18171805294762E-5	0.924845912489	-2.0121015989E-4	1.0657	0.0172639235323577
-64.02	384.437486666667	-64.812	16.472	-5.60637637637638	24.0993489913886	1.34991665598154	-1.75120616510324E-5	0.92957515889	-1.95692605501E-4	1.0701	0.0209028748702882
-64.019	384.43548	-64.811	16.4728	-5.58837837837838	23.9093355202368	1.35709706372612	-6.97332432171765E-6	0.93431440686	-2.02513357263E-4	1.0756	-0.00689901085849479
-64.018	384.433616666667	-64.81	16.4728	-5.57038038038038	23.7134358955175	1.3642774714707	-1.91643720219471E-5	0.939052677976	-1.98100176632E-4	1.0814	0.0138806122222172
-64.017	384.431753333333	-64.809	16.4736	-5.55238238238238	23.5291289499152	1.37145787921528	-1.97552473755325E-5	0.943868785362	-2.01396890583E-4	1.0877	0.0207935412353043
-64.016	384.43032	-64.808	16.4744	-5.53438438438439	23.342201280482	1.37863828695987	-8.78072584232202E-6	0.948636462897	-2.03683883706E-4	1.0912	0.0107094550570183
-64.015	384.429268888889	-64.807	16.4752	-5.51638638638639	23.1572410821443	1.38581869470445	-1.90365286436389E-5	0.953335534332	-2.00065809327E-4	1.0992	0.0123678359561601
-64.014	384.428313333333	-64.806	16.4752	-5.49838838838839	22.9749456281214	1.39299910244903	-1.70705398762248E-5	0.958102821887	-2.00772386666E-4	1.1033	0.00283457457859066
-64.013	384.42731	-64.805	16.476	-5.48039039039039	22.791785333996	1.40017951019361	-1.1964225475249E-5	0.962901440081	-1.98951313472E-4	1.1113	0.00964163604613591
-64.012	384.426306666667	-64.804	16.4768	-5.46239239239239	22.6083741336011	1.4073599179382	-1.27696802044315E-5	0.967675449566	-2.0207770881E-4	1.117	0.00371616343667044
-64.011	384.42602	-64.803	16.4776	-5.44439439439439	22.4259430724814	1.41454032568278	-1.63957607388091E-5	0.97245581573	-2.01298753146E-4	1.1198	-0.00126770521080492
-64.01	384.42602	-64.802	16.4776	-5.4263963963964	22.2385111739534	1.42172073342736	-1.1879698570701E-5	0.977255978744	-1.95992410487E-4	1.1263	0.0110484066768687
-64.009	384.425733333333	-64.801	16.4784	-5.4083983983984	22.0655490818241	1.42890114117195	-1.4518120074105E-5	0.982072457922	-2.00499170303E-4	1.1297	-0.00851224177661642
-64.008	384.42602	-64.8	16.4792	-5.3904004004004	21.8845886300686	1.43608154891653	-1.82734939407271E-5	0.986911052906	-1.94470089489E-4	1.1396	-0.00576267503281875
-64.007	384.426306666667	-64.799	16.48	-5.3724024024024	21.7119525989988	1.44326195666111	-1.92635349403507E-5	0.991740217024	-1.98385400832E-4	1.1423	-0.00886163219851057
-64.006	384.42688	-64.798	16.48	-5.35440440440441	21.5394992844156	1.45044236440569	-1.61076086772819E-5	0.996617627416	-2.00540715773E-4	1.148	-0.0251553983211606
-64.005	384.42731	-64.797	16.4808	-5.33640640640641	21.3609286104751	1.45762277215028	-1.48840745168469E-5	1.00153749525	-1.90796741893E-4	1.1553	-0.00524163227692529
-64.004	384.428026666667	-64.796	16.4816	-5.31840840840841	21.1854964702042	1.46480317989486	-1.71003819121024E-5	1.0064002928	-1.9481342005E-4	1.1595	0.00162114810589193
-64.003	384.428743333333	-64.795	16.4824	-5.30041041041041	21.0151801231354	1.47198358763944	-1.04827144462452E-5	1.01124406691	-1.94435655694E-4	1.1676	-0.00723386842197323
-64.002	384.429698888889	-64.794	16.4824	-5.28241241241241	20.8438190778545	1.47916399538402	-1.17688288804612E-5	1.01612837995	-2.08711468321E-4	1.1711	-0.00305644408210695
-64.001	384.43075	-64.793	16.4832	-5.26441441441441	20.6731967746306	1.48634440312861	-1.14936546395151E-5	1.02100981665	-1.98626838612E-4	1.1769	-0.0146001171648674
-64	384.432183333333	-64.792	16.484	-5.24641641641642	20.5092137179076	1.49352481087319	-7.62236577790487E-6	1.02590855326	-2.11183326924E-4	1.1834	-0.0165332813808784
-63.999	384.43376	-64.791	16.4848	-5.22841841841842	20.3386424302175	1.50070521861777	-1.44111590149149E-5	1.03080939767	-2.06520361069E-4	1.1894	-0.028102322024446
-63.998	384.434763333333	-64.79	16.4848	-5.21042042042042	20.1710439252003	1.50788562636235	-1.04061005989847E-5	1.03580536208	-1.96688347606E-4	1.1961	-0.0295941595262139
-63.997	384.436722222222	-64.789	16.4856	-5.19242242242242	20.005063972589	1.51506603410694	-1.04542959754715E-5	1.04072580347	-1.97372316322E-4	1.2004	-0.0283353851260352
-63.996	384.438346666667	-64.788	16.4864	-5.17442442442443	19.8412976604742	1.52224644185152	-1.66010642163401E-5	1.0456070566	-1.98045779517E-4	1.2062	-0.00326412098830656
-63.995	384.440448888889	-64.787	16.4872	-5.15642642642643	19.67941888361	1.5294268495961	-7.67779776147771E-6	1.05056497415	-2.05592962272E-4	1.2131	-0.0115491155616065
-63.994	384.442312222222	-64.786	16.4872	-5.13842842842843	19.5228707771243	1.53660725734068	-1.61398204285434E-5	1.05544621301	-2.00839818907E-4	1.2185	-0.00802419491820054
-63.993	384.444366666667	-64.785	16.488	-5.12043043043043	19.358101892603	1.54378766508527	-7.65031815529275E-6	1.06032861895	-2.07697721007E-4	1.2185	-0.00400709566942189
-63.992	384.44666	-64.784	16.4888	-5.10243243243243	19.1975218179609	1.55096807282985	-1.77168112179368E-5	1.06526616241	-2.0291414009E-4	1.2283	-0.0104459499179171
-63.991	384.448714444444	-64.783	16.4896	-5.08443443443444	19.0393115023394	1.55814848057443	-9.95067256570749E-6	1.07022543348	-2.09549041132E-4	1.2315	-0.0138828031284211
-63.99	384.451151111111	-64.782	16.4896	-5.06643643643644	18.8747779308858	1.56532888831902	-6.51953044626695E-6	1.07525944761	-2.06525867091E-4	1.2414	-0.0208536030687817
-63.989	384.454017777778	-64.781	16.4904	-5.04843843843844	18.7232309332705	1.5725092960636	-7.30218837650468E-6	1.0802744383	-2.06012272995E-4	1.2441	-0.0171410194998143
-63.988	384.456454444444	-64.78	16.4912	-5.03044044044044	18.5699298760139	1.57968970380818	-1.28918325887956E-5	1.08521333242	-2.05782928543E-4	1.2541	-0.00490674388246596
-63.987	384.4587	-64.779	16.492	-5.01244244244244	18.4207284414208	1.58687011155276	-1.33764987627667E-5	1.09022504824	-2.0318305763E-4	1.2572	-0.0106386527145496
-63.986	384.461566666667	-64.778	16.492	-4.99444444444444	18.2645309000762	1.59405051929735	-1.84451082112568E-5	1.09531941325	-2.02140754914E-4	1.2603	-0.0108317003782449
-63.985	384.464815555556	-64.777	16.4928	-4.97644644644645	18.1097090839187	1.60123092704193	-9.57997509457512E-6	1.10039147424	-2.0444780225E-4	1.2703	-0.0113997426700115
-63.984	384.467873333333	-64.776	16.4936	-4.95844844844845	17.963321867234	1.60841133478651	-9.54868205926077E-6	1.10536841237	-2.06868379771E-4	1.2736	-0.0123320067296427
-63.983	384.47074	-64.775	16.4944	-4.94045045045045	17.8124110881923	1.61559174253109	-8.67916201388089E-6	1.11036437963	-2.09926165527E-4	1.2831	0.0104215064702018
-63.982	384.473606666667	-64.774	16.4944	-4.92245245245245	17.6608199741228	1.62277215027568	-6.40265487714133E-6	1.11536553822	-2.12460951459E-4	1.2831	-0.0212433250391944
-63.981	384.477046666667	-64.773	16.4952	-4.90445445445446	17.5166705802467	1.62995255802026	-1.00212734162412E-5	1.12039436103	-2.14410220958E-4	1.2924	-0.00570790199989735
-63.98	384.4802	-64.772	16.496	-4.88645645645646	17.3715296741904	1.63713296576484	-1.16529986695602E-5	1.12539629113	-2.09994462474E-4	1.2961	-0.00464812051973871
-63.979	384.483831111111	-64.771	16.4968	-4.86845845845846	17.2240013977968	1.64431337350942	-8.44925193759324E-6	1.13043701964	-2.16762347039E-4	1.3023	-0.00711739681371263
-63.978	384.48708	-64.77	16.4968	-4.85046046046046	17.080258510204	1.65149378125401	-2.61202533149964E-6	1.13549640912	-2.07169777625E-4	1.3086	-0.0107481736830662
-63.977	384.490806666667	-64.769	16.4976	-4.83246246246246	16.9348118341953	1.65867418899859	-5.41530881080889E-6	1.14056847296	-2.10097750512E-4	1.314	-0.0128598098012699
-63.976	384.494246666667	-64.768	16.4984	-4.81446446446447	16.7961032214753	1.66585459674317	-1.15362306215881E-5	1.14565956309	-2.19885847457E-4	1.3184	-8.63406855521058E-4
-63.975	384.497973333333	-64.767	16.4992	-4.79646646646647	16.6548991534024	1.67303500448775	-1.36866486103501E-5	1.15070145886	-2.17557944219E-4	1.326	0.0129219300344759
-63.974	384.5017	-64.766	16.4992	-4.77846846846847	16.5168915143489	1.68021541223234	1.34680197625939E-6	1.15583098018	-2.17027901122E-4	1.3322	-8.01006399784686E-5
-63.973	384.506	-64.765	16.5	-4.76047047047047	16.3815152127331	1.68739581997692	-6.56416848297529E-6	1.16095185405	-2.18741615568E-4	1.3366	-0.00328943039153875
-63.972	384.509822222222	-64.764	16.5008	-4.74247247247247	16.2412662942776	1.6945762277215	-1.06936436710906E-5	1.16608099675	-2.17624013723E-4	1.3431	0.00443408490935838
-63.971	384.513931111111	-64.763	16.5016	-4.72447447447448	16.0980086305098	1.70175663546609	-9.25658552759611E-6	1.17121956127	-2.15980761934E-4	1.3466	0.0145152464157339
-63.97	384.517848888889	-64.762	16.5016	-4.70647647647648	15.9656633010251	1.70893704321067	-4.87744359065856E-6	1.17628220615	-2.17702645801E-4	1.3529	0.0126304824136419
-63.969	384.522148888889	-64.761	16.5024	-4.68847847847848	15.8339939013182	1.71611745095525	-1.13189136788504E-5	1.18131621742	-2.17322396498E-4	1.3559	0.0236818701127014
-63.968	384.526162222222	-64.76	16.5032	-4.67048048048048	15.7035264880681	1.72329785869983	-7.79444924174268E-6	1.18643478404	-2.14786426104E-4	1.3656	0.0305100781127355
-63.967	384.53051	-64.759	16.504	-4.65248248248248	15.5694516134655	1.73047826644442	-1.93263078869522E-6	1.19158545625	-2.10760039736E-4	1.369	0.0390741624040508
-63.966	384.535144444444	-64.758	16.504	-4.63448448448449	15.4367791834199	1.737658674189	-8.99558397104637E-6	1.19679876552	-2.19575080167E-4	1.3724	0.0364831849448379
-63.965	384.539731111111	-64.757	16.5048	-4.61648648648649	15.3048803865943	1.74483908193358	-3.35454478782858E-6	1.2019586566	-2.10929505962E-4	1.3819	0.0502120549809556
-63.964	384.544413333333	-64.756	16.5056	-4.59848848848849	15.1787314040398	1.75201948967816	-5.79861398383149E-6	1.20711411836	-2.14245108355E-4	1.3847	0.0474845585592916
-63.963	384.548904444444	-64.755	16.5064	-4.58049049049049	15.047190613356	1.75919989742275	-1.22217002243608E-5	1.21224325535	-2.33840998141E-4	1.3942	0.0477910719737112
-63.962	384.553586666667	-64.754	16.5064	-4.56249249249249	14.9187282784382	1.76638030516733	-2.41554146301807E-7	1.21741044776	-2.07940234001E-4	1.3971	0.0520013792804656
-63.961	384.558173333333	-64.753	16.5072	-4.5444944944945	14.7946768995142	1.77356071291191	-9.71412219798481E-6	1.22263471617	-2.1810757322E-4	1.4029	0.0560442398328635
-63.96	384.563524444444	-64.752	16.508	-4.5264964964965	14.6685765136204	1.78074112065649	-5.12071463529333E-6	1.2277828823	-2.21119485115E-4	1.4108	0.0489448802207324
-63.959	384.568206666667	-64.751	16.5088	-4.5084984984985	14.5422508529368	1.78792152840108	1.48862574574752E-6	1.23297860986	-2.17649877437E-4	1.4144	0.0583124658708633
-63.958	384.57394	-64.75	16.5088	-4.4905005005005	14.4193517981447	1.79510193614566	-3.76602814999735E-6	1.23812677313	-2.1130485257E-4	1.4231	0.0698370157678146
-63.957	384.578813333333	-64.749	16.5096	-4.4725025025025	14.3002790664367	1.80228234389024	6.09061822932368E-6	1.24331721789	-2.00764445431E-4	1.4264	0.0521546674383848
-63.956	384.584403333333	-64.748	16.5104	-4.45450450450451	14.1784517780216	1.80946275163483	-6.63930344473454E-6	1.24844597631	-2.05322124847E-4	1.4326	0.0348736629895815
-63.955	384.589897777778	-64.747	16.5112	-4.43650650650651	14.0604728619625	1.81664315937941	-1.00271353987835E-5	1.25360587462	-2.12269199211E-4	1.4393	0.0491276880165623
-63.954	384.59544	-64.746	16.5112	-4.41850850850851	13.9403075847002	1.82382356712399	-9.24848815441489E-7	1.25870041707	-2.19060315886E-4	1.4423	0.0698039674230614
-63.953	384.601603333333	-64.745	16.512	-4.40051051051051	13.8222325111404	1.83100397486857	-3.11501983165537E-6	1.26392468834	-2.16198153863E-4	1.4511	0.0679035985614964
-63.952	384.607288888889	-64.744	16.5128	-4.38251251251251	13.7045690700883	1.83818438261316	1.6323287940465E-6	1.26922275685	-2.08462221313E-4	1.4557	0.0752283983086281
-63.951	384.613213333333	-64.743	16.5136	-4.36451451451451	13.582434617665	1.84536479035774	3.47876212306437E-7	1.27443030116	-2.03768028038E-4	1.4585	0.0535607285271033
-63.95	384.618946666667	-64.742	16.5136	-4.34651651651652	13.4647679563644	1.85254519810232	-2.61676792844192E-6	1.27971165128	-2.14333929149E-4	1.4683	0.0653456866062377
-63.949	384.625157777778	-64.741	16.5144	-4.32851851851852	13.350897787598	1.8597256058469	-7.58796576102527E-6	1.28497397226	-2.17693068385E-4	1.4717	0.0838575445919685
-63.948	384.63113	-64.74	16.5152	-4.31052052052052	13.2419548385669	1.86690601359149	-3.44934422984709E-7	1.29024504011	-2.16683756184E-4	1.4811	0.0682615355680646
-63.947	384.637388888889	-64.739	16.516	-4.29252252252252	13.1217535969363	1.87408642133607	-4.08572988424416E-7	1.29546969285	-2.12417946432E-4	1.4846	0.0671070447427515
-63.946	384.6436	-64.738	16.516	-4.27452452452453	13.0134362984534	1.88126682908065	-6.55179133647782E-6	1.30069434464	-2.05662223624E-4	1.4883	0.0997393071990023
-63.945	384.650193333333	-64.737	16.5168	-4.25652652652653	12.9018245024882	1.88844723682523	2.89138136893327E-6	1.30600461804	-2.06041544103E-4	1.4967	0.0996992459932805
-63.944	384.656308888889	-64.736	16.5176	-4.23852852852853	12.7933321272516	1.89562764456982	-1.84138124414944E-6	1.31130537593	-2.14194147682E-4	1.4994	0.0823910361294215
-63.943	384.66252	-64.735	16.5184	-4.22053053053053	12.6852008718457	1.9028080523144	-4.86897107745973E-6	1.31655740987	-2.17316557116E-4	1.5095	0.106393980247504
-63.942	384.6694	-64.734	16.5184	-4.20253253253253	12.5749629985143	1.90998846005898	6.46479472931477E-7	1.32189583314	-2.08463131782E-4	1.5127	0.0866627408034676
-63.941	384.67628	-64.733	16.5192	-4.18453453453454	12.4663369637169	1.91716886780356	-3.4025687711909E-6	1.32712202701	-2.05424606495E-4	1.5192	0.0790159728149103
-63.94	384.682873333333	-64.732	16.52	-4.16653653653654	12.3625968689728	1.92434927554815	-7.01396828211871E-6	1.33243229661	-2.16411307232E-4	1.5228	0.100544727347725
-63.939	384.689562222222	-64.731	16.5208	-4.14853853853854	12.2545130698115	1.93152968329273	-4.98774061325534E-6	1.33771402821	-2.17519785343E-4	1.528	0.0921356259576085
-63.938	384.69692	-64.73	16.5208	-4.13054054054054	12.1481604499014	1.93871009103731	6.87985136713317E-6	1.34309732449	-2.15956517655E-4	1.5355	0.0849109300658647
-63.937	384.7038	-64.729	16.5216	-4.11254254254254	12.0431786430576	1.9458904987819	-3.58668141779374E-6	1.34835359654	-2.09006744432E-4	1.5388	0.110520557004947
-63.936	384.71068	-64.728	16.5224	-4.09454454454454	11.9378818046753	1.95307090652648	3.41062976442154E-6	1.35364483985	-2.02887501261E-4	1.5479	0.107807403614962
-63.935	384.717464444444	-64.727	16.5232	-4.07654654654655	11.8380084772872	1.96025131427106	3.04479103616883E-6	1.35898893057	-2.15556538671E-4	1.5513	0.104472276799331
-63.934	384.724535555556	-64.726	16.5232	-4.05854854854855	11.7324003660113	1.96743172201564	9.28708891934358E-6	1.36436540641	-2.15596864125E-4	1.5576	0.113219410435059
-63.933	384.732084444444	-64.725	16.524	-4.04055055055055	11.6294608152244	1.97461212976023	-7.82907023609888E-6	1.36968029179	-2.12988894534E-4	1.5637	0.117793904422555
-63.932	384.739155555556	-64.724	16.5248	-4.02255255255255	11.527077008486	1.98179253750481	3.60728418774044E-6	1.37508568995	-2.07644289532E-4	1.5692	0.0942906191477163
-63.931	384.746226666667	-64.723	16.5256	-4.00455455455456	11.4290685730926	1.98897294524939	-2.12363260920909E-6	1.38049108812	-2.148999813E-4	1.5732	0.101218140127912
-63.93	384.753393333333	-64.722	16.5256	-3.98655655655656	11.3274955564233	1.99615335299397	-1.40694200832888E-6	1.38585843657	-2.14823499009E-4	1.5806	0.11750801379563
-63.929	384.760655555556	-64.721	16.5264	-3.96855855855856	11.2295062876241	2.00333376073856	3.43350947472929E-6	1.39128286102	-2.04679082916E-4	1.5865	0.0937271241238612
-63.928	384.768013333333	-64.72	16.5272	-3.95056056056056	11.1381640445764	2.01051416848314	8.9965309169321E-6	1.39666923576	-2.08359496786E-4	1.5931	0.115032080059176
-63.927	384.775657777778	-64.719	16.528	-3.93256256256256	11.040844526273	2.01769457622772	5.84697023660928E-6	1.40205781326	-2.11830960539E-4	1.5988	0.109462090479877
-63.926	384.78292	-64.718	16.528	-3.91456456456457	10.9427447485182	2.0248749839723	2.57192901034564E-6	1.40744197381	-2.11949756141E-4	1.602	0.123867880871098
-63.925	384.789704444444	-64.717	16.5288	-3.89656656656657	10.8481631849996	2.03205539171689	-6.61808287281601E-7	1.41289897589	-2.06384030484E-4	1.6111	0.103168821336829
-63.924	384.79754	-64.716	16.5296	-3.87856856856857	10.753902420905	2.03923579946147	-7.85016462741164E-6	1.41830985186	-2.20348659507E-4	1.6123	0.0939503611266423
-63.923	384.80485	-64.715	16.5304	-3.86057057057057	10.6646238329852	2.04641620720605	2.67136522345686E-6	1.42379135231	-2.08438864907E-4	1.6212	0.0939649882805414
-63.922	384.812446666667	-64.714	16.5304	-3.84257257257257	10.5721450406329	2.05359661495063	3.13241016785223E-7	1.42920626504	-2.1807364684E-4	1.6247	0.10344720579211
-63.921	384.819995555556	-64.713	16.5312	-3.82457457457457	10.4781195181927	2.06077702269522	1.6083345411529E-6	1.43462118063	-2.11568861863E-4	1.6283	0.120508310313906
-63.92	384.827831111111	-64.712	16.532	-3.80657657657658	10.3888987351288	2.0679574304398	1.16554293922571E-5	1.4400551168	-2.1273390911E-4	1.6385	0.150092123651236
-63.919	384.83538	-64.711	16.5328	-3.78857857857858	10.2988159372085	2.07513783818438	6.39253029144516E-6	1.4455080764	-2.14784126159E-4	1.6403	0.121380060740025
-63.918	384.843215555556	-64.71	16.5328	-3.77058058058058	10.2070327234873	2.08231824592897	3.84121971071577E-6	1.45095690601	-2.00660161636E-4	1.6502	0.112567235105443
-63.917	384.850191111111	-64.709	16.5336	-3.75258258258258	10.1119463649823	2.08949865367355	1.22040515140505E-6	1.45644253645	-2.091090563E-4	1.6528	0.139522181435448
-63.916	384.858122222222	-64.708	16.5344	-3.73458458458458	10.0288621718605	2.09667906141813	4.70514605965598E-7	1.46188224147	-2.0606238293E-4	1.6582	0.127759204222194
-63.915	384.865862222222	-64.707	16.5352	-3.71658658658659	9.93947155828186	2.10385946916271	1.62227595302368E-5	1.46735797592	-2.12753453038E-4	1.6657	0.128440789711965
-63.914	384.873267777778	-64.706	16.5352	-3.69858858858859	9.84866587084982	2.1110398769073	5.21775637493128E-6	1.47283611493	-2.121090209E-4	1.67	0.129232627858302
-63.913	384.88096	-64.705	16.536	-3.68059059059059	9.7652507089247	2.11822028465188	7.86533104284784E-6	1.47830195054	-2.08705425269E-4	1.6754	0.118277137899288
-63.912	384.888891111111	-64.704	16.5368	-3.66259259259259	9.68166591630888	2.12540069239646	3.52184165270768E-6	1.48375491013	-2.09028680501E-4	1.6819	0.126905334169658
-63.911	384.896153333333	-64.703	16.5376	-3.6445945945946	9.5945016458474	2.13258110014104	3.29101234043158E-6	1.48921459642	-2.11523242173E-4	1.6881	0.129972865757381
-63.91	384.904275555556	-64.702	16.5376	-3.6265965965966	9.51255643083038	2.13976150788563	4.67565745616498E-6	1.49467985847	-2.06470027294E-4	1.6946	0.124237904906658
-63.909	384.91192	-64.701	16.5384	-3.6085985985986	9.42195926421291	2.14694191563021	9.50561631795151E-6	1.50013282092	-2.07257028449E-4	1.7002	0.122424115266903
-63.908	384.919564444444	-64.7	16.5392	-3.5906006006006	9.34338487570701	2.15412232337479	9.01879407112576E-6	1.50562383309	-2.0448321928E-4	1.7049	0.13788683076444
-63.907	384.927161111111	-64.699	16.54	-3.5726026026026	9.25474702538373	2.16130273111937	5.54168331079615E-6	1.51117941363	-2.08813212289E-4	1.7128	0.146490034628244
-63.906	384.934853333333	-64.698	16.54	-3.55460460460461	9.17283709157891	2.16848313886396	4.28829752871401E-6	1.51669146286	-2.04168350041E-4	1.7173	0.115735227593208
-63.905	384.942497777778	-64.697	16.5408	-3.53660660660661	9.09550451548036	2.17566354660854	9.93492832379426E-6	1.52221889253	-2.09495016176E-4	1.7208	0.126117417798775
-63.904	384.95062	-64.696	16.5416	-3.51860860860861	9.00949741632935	2.18284395435312	4.0459512441433E-6	1.52771009398	-2.13643610572E-4	1.7268	0.122402145664827
-63.903	384.958073333333	-64.695	16.5424	-3.50061061061061	8.9314426047654	2.19002436209771	1.32694611246085E-5	1.53325836858	-2.11736160111E-4	1.7303	0.133341233072588
-63.902	384.966243333333	-64.694	16.5424	-3.48261261261261	8.85395385827746	2.19720476984229	5.85936714226031E-6	1.53876859631	-2.04041307308E-4	1.7396	0.13100617137074
-63.901	384.973648888889	-64.693	16.5432	-3.46461461461461	8.77132669538341	2.20438517758687	2.31276502225932E-6	1.54424163799	-2.04125372868E-4	1.7433	0.139888983200598
-63.9	384.98158	-64.692	16.544	-3.44661661661662	8.69198041960126	2.21156558533145	9.47296530621588E-6	1.54968508873	-2.10196280341E-4	1.7533	0.136244624737081
-63.899	384.989033333333	-64.691	16.5448	-3.42861861861862	8.61511518083038	2.21874599307604	4.30636012808898E-6	1.55519464208	-2.04436301215E-4	1.7561	0.116475003902184
-63.898	384.996486666667	-64.69	16.5448	-3.41062062062062	8.54119628075611	2.22592640082062	8.179056477825E-6	1.56072389325	-2.00434415822E-4	1.7597	0.143797849818863
-63.897	385.004417777778	-64.689	16.5456	-3.39262262262262	8.46169915837471	2.2331068085652	1.71068587026943E-5	1.56627226296	-2.15800937759E-4	1.7696	0.141014555498321
-63.896	385.012253333333	-64.688	16.5464	-3.37462462462462	8.38550445681358	2.24028721630978	7.87754094175627E-6	1.57180142186	-2.12434026732E-4	1.7731	0.150367271509984
-63.895	385.020088888889	-64.687	16.5472	-3.35662662662663	8.30312729062272	2.24746762405437	1.06119867620354E-5	1.57734018474	-2.05795563608E-4	1.7805	0.142818734438137
-63.894	385.027972222222	-64.686	16.5472	-3.33862862862863	8.2301727210971	2.25464803179895	7.85428110961328E-6	1.58296407748	-2.16642852633E-4	1.7837	0.134360393970234
-63.893	385.035951111111	-64.685	16.548	-3.32063063063063	8.15534105575419	2.26182843954353	1.02614548104017E-5	1.58851216279	-2.12922104239E-4	1.7885	0.142283293998796
-63.892	385.043786666667	-64.684	16.5488	-3.30263263263263	8.08064526204943	2.26900884728811	5.23615257492386E-6	1.59408964596	-2.11215293827E-4	1.7974	0.11940925742679
-63.891	385.051335555556	-64.683	16.5496	-3.28463463463463	8.00825074244328	2.2761892550327	1.13075495360995E-5	1.59965588629	-2.12907205671E-4	1.8	0.127334008999934
-63.89	385.059362222222	-64.682	16.5496	-3.26663663663664	7.936311443075	2.28336966277728	1.18915801076053E-5	1.60521348046	-2.09449787471E-4	1.8065	0.141956940125449
-63.889	385.067006666667	-64.681	16.5504	-3.24863863863864	7.86325532631891	2.29055007052186	8.74170666815012E-6	1.6107915429	-2.04150201543E-4	1.8132	0.137336855834927
-63.888	385.074555555556	-64.68	16.5512	-3.23064064064064	7.79767513039642	2.29773047826644	1.14823763806229E-5	1.61637786721	-2.19609012109E-4	1.8164	0.129335185226674
-63.887	385.083203333333	-64.679	16.552	-3.21264264264264	7.72300896705765	2.30491088601103	1.00842117949931E-5	1.62193565352	-2.10929373174E-4	1.8243	0.127312034412385
-63.886	385.091277777778	-64.678	16.552	-3.19464464464464	7.65235969126318	2.31209129375561	1.04650192259315E-5	1.62757905098	-2.10096068633E-4	1.8288	0.128096506128773
-63.885	385.099017777778	-64.677	16.5528	-3.17664664664665	7.58050399457158	2.31927170150019	2.27902612394951E-7	1.63317488415	-2.12701868409E-4	1.8366	0.145319842608916
-63.884	385.106948888889	-64.676	16.5536	-3.15864864864865	7.51381630074861	2.32645210924478	1.27465494174772E-5	1.63875169674	-2.10117090027E-4	1.842	0.140281269038369
-63.883	385.114784444444	-64.675	16.5544	-3.14065065065065	7.4413008768827	2.33363251698936	7.37098418430291E-6	1.64435444684	-2.10074934592E-4	1.8455	0.137047217297065
-63.882	385.122333333333	-64.674	16.5544	-3.12265265265265	7.37751527625445	2.34081292473394	3.19077359675648E-6	1.64996239223	-2.08390315008E-4	1.8552	0.147509465887193
-63.881	385.130503333333	-64.673	16.5552	-3.10465465465465	7.30796498329909	2.34799333247852	1.70222503268291E-5	1.65555822825	-2.08822557617E-4	1.857	0.144498441918566
-63.88	385.138864444444	-64.672	16.556	-3.08665665665666	7.24362137862122	2.35517374022311	1.35472329290766E-5	1.66110650285	-2.13986672428E-4	1.8602	0.15541168695718
-63.879	385.146986666667	-64.671	16.5568	-3.06865865865866	7.1694209412666	2.36235414796769	1.27286650783824E-5	1.66670233888	-2.17660651328E-4	1.8704	0.133638149008927
-63.878	385.155156666667	-64.67	16.5568	-3.05066066066066	7.1024425884222	2.36953455571227	6.58960821373549E-6	1.67235525376	-2.09513918001E-4	1.8734	0.133113751468831
-63.877	385.16304	-64.669	16.5576	-3.03266266266266	7.04065874240792	2.37671496345685	1.19997514597708E-5	1.67800441817	-2.12315939467E-4	1.8829	0.134279445509379
-63.876	385.17164	-64.668	16.5584	-3.01466466466467	6.97712095535191	2.38389537120144	1.0590452291954E-5	1.68365156324	-2.07563441953E-4	1.8861	0.129965539999072
-63.875	385.179284444444	-64.667	16.5592	-2.99666666666667	6.91308234835101	2.39107577894602	1.1423096019467E-5	1.6892949607	-2.10390745183E-4	1.8895	0.131589128212391
-63.874	385.187335	-64.666	16.5592	-2.97866866866867	6.84550193727506	2.3982561866906	1.3137638208572E-5	1.69493836101	-2.13860725478E-4	1.8958	0.125131777950851
-63.873	385.195958888889	-64.665	16.56	-2.96067067067067	6.78092942845899	2.40543659443518	1.56304229741053E-5	1.70058176132	-2.0818141815E-4	1.9025	0.164124584926264
-63.872	385.203937777778	-64.664	16.5608	-2.94267267267267	6.7171639348609	2.41261700217977	6.54472844869102E-6	1.70624418221	-2.11763692578E-4	1.9088	0.137509244949657
-63.871	385.212346666667	-64.663	16.5616	-2.92467467467468	6.65332580128562	2.41979740992435	1.6463087156692E-5	1.71190660881	-2.0534981079E-4	1.9138	0.136196819076144
-63.87	385.220516666667	-64.662	16.5616	-2.90667667667668	6.5981725004928	2.42697781766893	1.91791284928621E-5	1.71758873094	-2.11335894851E-4	1.918	0.141234441573778
-63.869	385.228686666667	-64.661	16.5624	-2.88867867867868	6.53176948977695	2.43415822541351	8.82551642910627E-6	1.72324096801	-2.04215220598E-4	1.926	0.150623916384621
-63.868	385.237286666667	-64.66	16.5632	-2.87068068068068	6.46672941640339	2.4413386331581	1.54841592136703E-5	1.7288953208	-2.08782100616E-4	1.9317	0.138085048505912
-63.867	385.2456	-64.659	16.564	-2.85268268268268	6.40817582344897	2.44851904090268	2.06726715413251E-5	1.73454679206	-2.04138070029E-4	1.9382	0.14237509282018
-63.866	385.254104444444	-64.658	16.564	-2.83468468468468	6.34844034969957	2.45569944864726	1.22099018155152E-5	1.74022824209	-2.15635109545E-4	1.9441	0.149394842016989
-63.865	385.262656666667	-64.657	16.5648	-2.81668668668669	6.28909326357382	2.46287985639185	1.25512263729516E-5	1.74590017754	-2.07864282049E-4	1.9472	0.159804376710672
-63.864	385.270826666667	-64.656	16.5656	-2.79868868868869	6.22712800637071	2.47006026413643	1.47533616954539E-5	1.75164821814	-2.01814044285E-4	1.9556	0.148499966161842
-63.863	385.279426666667	-64.655	16.5664	-2.78069069069069	6.16900070776389	2.47724067188101	1.27903096777792E-5	1.75732966817	-2.04996307705E-4	1.9599	0.148653939433831
-63.862	385.287166666667	-64.654	16.5664	-2.76269269269269	6.11048929694473	2.48442107962559	1.80308903741303E-5	1.76303965619	-2.0310267557E-4	1.9633	0.156193336086503
-63.861	385.295623333333	-64.653	16.5672	-2.74469469469469	6.05681392436541	2.49160148737018	1.01598277899306E-5	1.76874964422	-1.96196129792E-4	1.9738	0.158743846099583
-63.86	385.30408	-64.652	16.568	-2.7266966966967	5.99714055571066	2.49878189511476	1.13165490038368E-5	1.77444060596	-2.04293178854E-4	1.9769	0.155173146398336
-63.859	385.312488888889	-64.651	16.5688	-2.7086986986987	5.93785729632324	2.50596230285934	1.85194859545373E-5	1.78012205313	-2.09499851702E-4	1.9805	0.156879659874952
-63.858	385.320611111111	-64.65	16.5688	-2.6907007007007	5.88115032854061	2.51314271060392	1.23490399018541E-5	1.78588912001	-2.08963443462E-4	1.9908	0.152619565081297
-63.857	385.329211111111	-64.649	16.5696	-2.6727027027027	5.82324652624819	2.52032311834851	2.55057279119207E-5	1.79160477645	-2.04163276763E-4	1.991	0.162461869945748
-63.856	385.337906666667	-64.648	16.5704	-2.65470470470471	5.76996267968797	2.52750352609309	1.70351158736479E-5	1.79740422464	-2.14293899638E-4	2.0008	0.156971171358139
-63.855	385.345837777778	-64.647	16.5712	-2.63670670670671	5.71581447262543	2.53468393383767	6.02489707871543E-6	1.80316177695	-2.12896123234E-4	2.0041	0.143420160847577
-63.854	385.354533333333	-64.646	16.5712	-2.61870870870871	5.6590357183996	2.54186434158225	1.788727768302E-5	1.80886225041	-2.12195469047E-4	2.0086	0.151266065672213
-63.853	385.362751111111	-64.645	16.572	-2.60071071071071	5.60656594229714	2.54904474932684	1.93968707111956E-5	1.81458175015	-2.10836068799E-4	2.0171	0.162362649136693
-63.852	385.371661666667	-64.644	16.5728	-2.58271271271271	5.55374626278425	2.55622515707142	8.4373996043757E-6	1.82035832874	-2.14415520046E-4	2.0205	0.18115249217686
-63.851	385.379951111111	-64.643	16.5736	-2.56471471471472	5.49660343921882	2.563405564816	1.03109461054661E-5	1.82611588106	-2.03040827685E-4	2.0304	0.171562771794924
-63.85	385.388264444444	-64.642	16.5736	-2.54671671671672	5.44681082586029	2.57058597256059	2.25538286968243E-5	1.83189245965	-2.03408996719E-4	2.0329	0.149934299301058
-63.849	385.396864444444	-64.641	16.5744	-2.52871871871872	5.39463321748991	2.57776638030517	1.91005822213628E-5	1.83765001196	-2.09118075115E-4	2.0384	0.148815245941505
-63.848	385.404795555556	-64.64	16.5752	-2.51072072072072	5.34283741794642	2.58494678804975	1.56411630715183E-5	1.84344561684	-2.04835965882E-4	2.0463	0.166591466188893
-63.847	385.413586666667	-64.639	16.576	-2.49272272272272	5.28892609330611	2.59212719579433	1.23992568508393E-5	1.84927927429	-2.12501705197E-4	2.0508	0.153694812388306
-63.846	385.422186666667	-64.638	16.576	-2.47472472472473	5.2338781455121	2.59930760353892	5.34763918037071E-6	1.85509390546	-2.10458966332E-4	2.0569	0.165603981094972
-63.845	385.429831111111	-64.637	16.5768	-2.45672672672673	5.18868746881518	2.6064880112835	1.68402733167731E-5	1.86096638414	-2.04397590457E-4	2.0617	0.149728640536638
-63.844	385.438335555556	-64.636	16.5776	-2.43872872872873	5.13460450257986	2.61366841902808	1.09741254263428E-5	1.8668194522	-2.06413252422E-4	2.0681	0.153276440895737
-63.843	385.44684	-64.635	16.5784	-2.42073073073073	5.08829351004791	2.62084882677266	1.83897838757345E-5	1.87267098295	-2.11469274266E-4	2.0715	0.16202865567206
-63.842	385.455153333333	-64.634	16.5784	-2.40273273273273	5.03020851153261	2.62802923451725	4.41337697215479E-6	1.87848561411	-2.10727994227E-4	2.0798	0.152109723063746
-63.841	385.463084444444	-64.633	16.5792	-2.38473473473473	4.98345977995696	2.63520964226183	1.65693601267198E-5	1.88432157755	-2.1536624861E-4	2.0842	0.168599771102989
-63.84	385.47178	-64.632	16.58	-2.36673673673674	4.93033320429387	2.64239005000641	1.81341133142828E-5	1.89021000786	-2.09488027118E-4	2.092	0.176509699186802
-63.839	385.479615555556	-64.631	16.5808	-2.34873873873874	4.88280814102349	2.64957045775099	1.6462478530297E-5	1.89606576625	-2.09783915393E-4	2.0972	0.145991159230037
-63.838	385.487737777778	-64.63	16.5808	-2.33074074074074	4.84093848730359	2.65675086549558	1.40574074208746E-5	1.90193440162	-2.10883674864E-4	2.1006	0.143424000535925
-63.837	385.496051111111	-64.629	16.5816	-2.31274274274274	4.79062779343632	2.66393127324016	1.23773751013762E-5	1.90786319049	-2.11932977965E-4	2.1105	0.157220908863498
-63.836	385.503791111111	-64.628	16.5824	-2.29474474474475	4.74480563865313	2.67111168098474	1.52773813930705E-5	1.91368204929	-2.00351151104E-4	2.1134	0.137971282467503
-63.835	385.512295555556	-64.627	16.5832	-2.27674674674675	4.6985381230864	2.67829208872932	1.62360047452928E-5	1.91955414364	-2.0789464963E-4	2.12	0.14872726042462
-63.834	385.51994	-64.626	16.5832	-2.25874874874875	4.65611863753477	2.68547249647391	2.34744095141059E-5	1.92552136942	-2.09881000248E-4	2.1231	0.136860524631686
-63.833	385.52854	-64.625	16.584	-2.24075075075075	4.60731178817388	2.69265290421849	1.93163317646419E-5	1.93146418827	-2.20423360176E-4	2.1285	0.138370862143116
-63.832	385.536375555556	-64.624	16.5848	-2.22275275275275	4.56723040392303	2.69983331196307	1.01627425865345E-5	1.93739874211	-2.0748887064E-4	2.1359	0.135558955107734
-63.831	385.544306666667	-64.623	16.5856	-2.20475475475475	4.52410819738109	2.70701371970765	1.99657795003397E-5	1.94332176602	-2.10169085013E-4	2.1393	0.157180391813608
-63.83	385.552261666667	-64.622	16.5856	-2.18675675675676	4.47730727744608	2.71419412745224	1.95032021481214E-5	1.9492761148	-2.15605538945E-4	2.1494	0.174720886667642
-63.829	385.560168888889	-64.621	16.5864	-2.16875875875876	4.43242879394169	2.72137453519682	1.71483811700074E-5	1.95530733738	-2.08535556399E-4	2.1528	0.169649601324409
-63.828	385.567717777778	-64.62	16.5872	-2.15076076076076	4.39039739612765	2.7285549429414	9.91917319424894E-6	1.96130569777	-2.12482439184E-4	2.1591	0.161852577510732
-63.827	385.575553333333	-64.619	16.588	-2.13276276276276	4.35405760677466	2.73573535068599	1.85757394406405E-5	1.96729194983	-2.07715863461E-4	2.1657	0.141663749398999
-63.826	385.583675555556	-64.618	16.588	-2.11476476476477	4.31219389029364	2.74291575843057	1.56308293003566E-5	1.97318307046	-2.10136478796E-4	2.1713	0.17207691713846
-63.825	385.591511111111	-64.617	16.5888	-2.09676676676677	4.27270659390581	2.75009616617515	1.0812974643881E-5	1.97917989352	-2.20030941743E-4	2.1771	0.166235393297273
-63.824	385.59906	-64.616	16.5896	-2.07876876876877	4.23180152193523	2.75727657391973	1.51157098477318E-5	1.98523167971	-2.15973155024E-4	2.1814	0.161848734550967
-63.823	385.607086666667	-64.615	16.5904	-2.06077077077077	4.19492384998999	2.76445698166432	1.99043339777135E-5	1.99125598434	-2.16716688555E-4	2.187	0.16175335949541
-63.822	385.614635555556	-64.614	16.5904	-2.04277277277277	4.15065822298978	2.7716373894089	2.31244340430941E-5	1.99735639411	-2.1619167278E-4	2.1934	0.174842187044495
-63.821	385.62228	-64.613	16.5912	-2.02477477477478	4.11759562765202	2.77881779715348	1.81219313719161E-5	2.0034187513	-2.14060643657E-4	2.1998	0.164715422800523
-63.82	385.629828888889	-64.612	16.592	-2.00677677677678	4.07701512467203	2.78599820489806	1.99564080313298E-5	2.00943267899	-2.03862697438E-4	2.2032	0.168996072532349
-63.819	385.637091111111	-64.611	16.5928	-1.98877877877878	4.04369375789662	2.79317861264265	2.11809923430325E-5	2.01550541312	-2.21157285185E-4	2.2101	0.155852103302371
-63.818	385.645022222222	-64.61	16.5928	-1.97078078078078	4.0009485023227	2.80035902038723	1.40456861052352E-5	2.02152971775	-2.04508997555E-4	2.212	0.149358180359516
-63.817	385.652284444444	-64.609	16.5936	-1.95278278278278	3.97324982944303	2.80753942813181	1.57478795299487E-5	2.02760360488	-2.02595175324E-4	2.2214	0.170538362257506
-63.816	385.659642222222	-64.608	16.5944	-1.93478478478479	3.9383879835056	2.81471983587639	1.56642967840179E-5	2.03373053728	-2.13474932821E-4	2.2247	0.156861148057096
-63.815	385.666904444444	-64.607	16.5952	-1.91678678678679	3.90710626096972	2.82190024362098	1.65771657079722E-5	2.0398880259	-2.08356799676E-4	2.2341	0.178136783530523
-63.814	385.674453333333	-64.606	16.5952	-1.89878878878879	3.8765854491499	2.82908065136556	2.1870298703302E-5	2.04602648823	-2.06434043431E-4	2.2374	0.163504065296322
-63.813	385.68162	-64.605	16.596	-1.88079079079079	3.83818498911568	2.83626105911014	1.06978110609517E-5	2.05220300314	-2.08403946789E-4	2.2403	0.139038124303107
-63.812	385.688882222222	-64.604	16.5968	-1.86279279279279	3.81109963795789	2.84344146685473	1.28326219232937E-5	2.05824633405	-2.13973592954E-4	2.2498	0.172936066939198
-63.811	385.696168333333	-64.603	16.5976	-1.8447947947948	3.7815764339684	2.85062187459931	2.04805126552934E-5	2.06447992781	-2.12902220846E-4	2.2534	0.165930691804789
-63.81	385.703215555556	-64.602	16.5976	-1.8267967967968	3.74941011395034	2.85780228234389	1.3165297747589E-5	2.07056131129	-2.06522450979E-4	2.2629	0.169087984747256
-63.809	385.710501666667	-64.601	16.5984	-1.8087987987988	3.71961774286539	2.86498269008847	1.70083553221977E-5	2.07662366848	-2.13155831203E-4	2.2662	0.175077099217902
-63.808	385.71774	-64.6	16.5992	-1.7908008008008	3.69374954036557	2.87216309783306	1.52435535880432E-5	2.08280018339	-2.06930603226E-4	2.2695	0.154112842734811
-63.807	385.724715555556	-64.599	16.6	-1.7728028028028	3.66669763782885	2.87934350557764	1.21201398616203E-5	2.08899572172	-2.13218765057E-4	2.2792	0.152751567232557
-63.806	385.731786666667	-64.598	16.6	-1.7548048048048	3.63824979481997	2.88652391332222	1.55741626056108E-5	2.09505807892	-2.07862106504E-4	2.2821	0.167813829685529
-63.805	385.738571111111	-64.597	16.6008	-1.73680680680681	3.61454279767739	2.8937043210668	2.69501332264394E-5	2.10125073572	-2.072995994E-4	2.2888	0.168324391314934
-63.804	385.74612	-64.596	16.6016	-1.71880880880881	3.58531867541991	2.90088472881139	2.25602858977013E-5	2.10742763495	-2.0058399546E-4	2.2936	0.172825962434996
-63.803	385.752904444444	-64.595	16.6024	-1.70081081081081	3.56674711584128	2.90806513655597	1.25584100381605E-5	2.11364258676	-2.07824001647E-4	2.2978	0.165992889696707
-63.802	385.759975555556	-64.594	16.6024	-1.68281281281281	3.53919628985143	2.91524554430055	1.31620577060967E-5	2.11983851228	-2.08839826356E-4	2.3049	0.149365512686042
-63.801	385.766449444444	-64.593	16.6032	-1.66481481481481	3.5206260198903	2.92242595204513	1.30192142083907E-5	2.12597735894	-2.136034933E-4	2.3111	0.152880078036987
-63.8	385.773448888889	-64.592	16.604	-1.64681681681682	3.49983278955458	2.92960635978972	2.07530041341079E-5	2.13221229976	-2.12024603499E-4	2.3173	0.147183033185092
-63.799	385.779851111111	-64.591	16.6048	-1.62881881881882	3.47738945727624	2.9367867675343	1.32502764450191E-5	2.13842686723	-2.06111746776E-4	2.3238	0.152351721920943
-63.798	385.786826666667	-64.59	16.6048	-1.61082082082082	3.45748098749309	2.94396717527888	9.14388109731749E-6	2.144698505	-2.0884623663E-4	2.3271	0.143082619997834
-63.797	385.793611111111	-64.589	16.6056	-1.59282282282282	3.43916097387131	2.95114758302346	2.08860107949215E-5	2.1509320959	-2.0323865065E-4	2.3358	0.148397317922509
-63.796	385.800204444444	-64.588	16.6064	-1.57482482482482	3.42352652767091	2.95832799076805	1.99550841121808E-5	2.1572227628	-2.04665370058E-4	2.3398	0.153841488783205
-63.795	385.806702222222	-64.587	16.6072	-1.55682682682683	3.40172562996506	2.96550839851263	1.29361485244502E-5	2.16343828635	-2.0875436421E-4	2.3465	0.166646327793214
-63.794	385.813391111111	-64.586	16.6072	-1.53882882882883	3.39140683301634	2.97268880625721	1.81423012088481E-5	2.16972799433	-2.15857974432E-4	2.3497	0.162340638948452
-63.793	385.819984444444	-64.585	16.608	-1.52083083083083	3.37819601016446	2.9798692140018	2.28372122596008E-5	2.17603941225	-2.101210284E-4	2.3528	0.177541733338689
-63.792	385.826768888889	-64.584	16.6088	-1.50283283283283	3.36948361894806	2.98704962174638	1.80979564467529E-5	2.18238754519	-2.04602297898E-4	2.3624	0.153768150461477
-63.791	385.833266666667	-64.583	16.6096	-1.48483483483483	3.36326529625297	2.99423002949096	9.07043527425871E-6	2.18871415845	-2.03852999632E-4	2.3655	0.138598399019675
-63.79	385.839645	-64.582	16.6096	-1.46683683683684	3.36213149112747	3.00141043723554	1.71968403845156E-5	2.19502673793	-2.21475633189E-4	2.3753	0.141799175098012
-63.789	385.846238333333	-64.581	16.6104	-1.44883883883884	3.36625725751402	3.00859084498013	1.53396865175611E-5	2.20131778631	-2.13083965661E-4	2.3784	0.164832823613393
-63.788	385.852473333333	-64.58	16.6112	-1.43084084084084	3.37889373406078	3.01577125272471	1.87284561858583E-5	2.20762786097	-2.11195239781E-4	2.3827	0.15923917309792
-63.787	385.858875555556	-64.579	16.612	-1.41284284284284	3.39805286137691	3.02295166046929	1.19809471920202E-5	2.21397599392	-2.11308582718E-4	2.3917	0.17291789091894
-63.786	385.865373333333	-64.578	16.612	-1.39484484484485	3.43017002973152	3.03013206821387	1.4502863140127E-5	2.22028607429	-2.09340464071E-4	2.3951	0.166268239815263
-63.785	385.87168	-64.577	16.6128	-1.37684684684685	3.47451309885648	3.03731247595846	7.63548733288015E-6	2.22663421008	-2.12479718579E-4	2.4048	0.166624313247382
-63.784	385.877986666667	-64.576	16.6136	-1.35884884884885	3.51885681195996	3.04449288370304	1.88350514712035E-5	2.23297715646	-2.12100481948E-4	2.408	0.173549516575768
-63.783	385.88458	-64.575	16.6144	-1.34085085085085	3.5807082423294	3.05167329144762	1.10449422687955E-5	2.23927339997	-2.22570607232E-4	2.4138	0.175918189607277
-63.782	385.890958333333	-64.574	16.6144	-1.32285285285285	3.64533377146151	3.0588536991922	1.89607841770381E-5	2.24565958262	-2.09846524424E-4	2.421	0.169726837849447
-63.781	385.896906666667	-64.573	16.6152	-1.30485485485485	3.70837812651959	3.06603410693679	1.67414669637127E-5	2.25204576814	-2.17715557596E-4	2.4255	0.149934299301058
-63.78	385.903308888889	-64.572	16.616	-1.28685685685686	3.76692842317655	3.07321451468137	1.88926753212153E-5	2.25834912747	-2.03468448636E-4	2.4316	0.163918791252583
-63.779	385.909424444444	-64.571	16.6168	-1.26885885885886	3.8130882370764	3.08039492242595	1.59187842344698E-5	2.2646469083	-2.11209959203E-4	2.4368	0.159841056070808
-63.778	385.915635555556	-64.57	16.6168	-1.25086086086086	3.85937716824711	3.08757533017053	9.89179953376548E-6	2.27103309096	-2.09965911582E-4	2.4405	0.148602614888101
-63.777	385.921798888889	-64.569	16.6176	-1.23286286286286	3.89113713972127	3.09475573791512	8.43907213299185E-6	2.27745732333	-2.08491113333E-4	2.4478	0.155727416718483
-63.776	385.927818888889	-64.568	16.6184	-1.21486486486487	3.90367771817611	3.1019361456597	1.62840279331628E-5	2.28393862315	-2.00251948879E-4	2.4518	0.15635120609385
-63.775	385.933791111111	-64.567	16.6192	-1.19686686686687	3.89989524071887	3.10911655340428	1.76591574121869E-5	2.29041992581	-2.12220898104E-4	2.4595	0.143478803434832
-63.774	385.939811111111	-64.566	16.6192	-1.17886886886887	3.86974920737236	3.11629696114887	1.40180221698762E-5	2.29680610847	-2.17033115492E-4	2.4651	0.136438640036364
-63.773	385.945711666667	-64.565	16.62	-1.16087087087087	3.82598966934271	3.12347736889345	9.44519617786136E-6	2.3032683877	-2.12055641029E-4	2.4679	0.147142884048441
-63.772	385.952137777778	-64.564	16.6208	-1.14287287287287	3.75972441024761	3.13065777663803	1.70193416814511E-5	2.30972087125	-2.06270950717E-4	2.4777	0.153690970877038
-63.771	385.958229444444	-64.563	16.6216	-1.12487487487488	3.680489005677	3.13783818438261	9.84515068713239E-6	2.31613587588	-2.05386890451E-4	2.4809	0.16025571182827
-63.77	385.9637	-64.562	16.6216	-1.10687687687688	3.59418337085324	3.1450185921272	4.82883577344919E-6	2.32260872358	-2.12643470476E-4	2.4891	0.149409506697371
-63.769	385.969815555556	-64.561	16.6224	-1.08887887887888	3.49756110180826	3.15219899987178	1.18194410564273E-5	2.32903333452	-2.17961964878E-4	2.4936	0.158817201286783
-63.768	385.975883333333	-64.56	16.6232	-1.07088088088088	3.39641511288813	3.15937940761636	2.03389651222957E-6	2.33548466672	-2.15201351214E-4	2.4969	0.144483780566019
-63.767	385.98176	-64.559	16.624	-1.05288288288288	3.30077404399021	3.16655981536094	1.19258027899772E-5	2.34194694596	-2.09723603849E-4	2.5068	0.142305283795063
-63.766	385.987015555556	-64.558	16.624	-1.03488488488488	3.19644708600748	3.17374022310553	2.16137651053652E-5	2.34852336577	-2.06003445889E-4	2.5097	0.150554080743139
-63.765	385.993035555556	-64.557	16.6248	-1.01688688688689	3.09355645194326	3.18092063085011	1.61926348285404E-5	2.35502369187	-2.17558323194E-4	2.513	0.15576758178611
-63.764	385.99896	-64.556	16.6256	-0.998888888888889	2.98463386978318	3.18810103859469	1.24497422660994E-5	2.36154304425	-2.02894717643E-4	2.5227	0.155969456037638
-63.763	386.004167777778	-64.555	16.6264	-0.980890890890891	2.88146398188619	3.19528144633927	2.29618607420848E-5	2.36805662873	-2.09498883542E-4	2.5254	0.152315055253465
-63.762	386.009948888889	-64.554	16.6264	-0.962892892892893	2.77729077886169	3.20246185408386	1.61743144311363E-5	2.37455734195	-2.11477361559E-4	2.532	0.151398059567091
-63.761	386.015395555556	-64.553	16.6272	-0.944894894894895	2.67196653361815	3.20964226182844	1.45134928393138E-5	2.38109609918	-2.10857693165E-4	2.5362	0.151247558656072
-63.76	386.021128888889	-64.552	16.628	-0.926896896896897	2.572143318669	3.21682266957302	-1.77573998201584E-6	2.38767752121	-1.98218146042E-4	2.5451	0.154344037589298
-63.759	386.026551666667	-64.551	16.6288	-0.908898898898899	2.46750921500506	3.22400307731761	3.34198275321667E-6	2.39425394389	-2.06537558529E-4	2.5484	0.151544720394594
-63.758	386.031735555556	-64.55	16.6288	-0.890900900900901	2.36044289046962	3.23118348506219	1.46479387228921E-5	2.4008455406	-2.16381877418E-4	2.5546	0.143247724636714
-63.757	386.037468888889	-64.549	16.6296	-0.872902902902903	2.26850389877327	3.23836389280677	1.08599074499354E-5	2.40744483324	-1.99163421737E-4	2.561	0.145704895825412
-63.756	386.042366111111	-64.548	16.6304	-0.854904904904905	2.17059386998158	3.24554430055135	1.56814329768062E-5	2.41396110763	-2.07112957093E-4	2.5661	0.166308773884915
-63.755	386.047717222222	-64.547	16.6312	-0.836906906906907	2.08479822378507	3.25272470829594	1.64061995072854E-5	2.42057596429	-2.10457066777E-4	2.5703	0.156149328280886
-63.754	386.053235555556	-64.546	16.6312	-0.818908908908909	1.99545203728926	3.25990511604052	8.41197713142689E-6	2.42715277124	-2.12208105524E-4	2.5778	0.151757380360102
-63.753	386.0583	-64.545	16.632	-0.800910910910911	1.91890494494284	3.2670855237851	1.29607844710894E-5	2.43367443306	-2.06223833364E-4	2.5833	0.161547937726586
-63.752	386.063364444444	-64.544	16.6328	-0.782912912912913	1.84432499673271	3.27426593152968	1.26397406388221E-5	2.4402873617	-1.99467470247E-4	2.5899	0.166727397424932
-63.751	386.068118333333	-64.543	16.6336	-0.764914914914915	1.78213995344971	3.28144633927427	1.17923147710846E-5	2.44688434585	-2.16897219419E-4	2.5961	0.15284725183502
-63.75	386.073206666667	-64.542	16.6336	-0.746916916916917	1.72080030889385	3.28862674701885	1.1857766237466E-5	2.45351784452	-2.07303455924E-4	2.5992	0.164766785577781
-63.749	386.077721666667	-64.541	16.6344	-0.728918918918919	1.66933564562882	3.29580715476343	1.63737568149599E-5	2.46020841348	-2.08530063735E-4	2.608	0.166727397424932
-63.748	386.082881666667	-64.54	16.6352	-0.710920920920921	1.63091074497427	3.30298756250801	1.04915399221543E-5	2.46691800588	-2.08964829958E-4	2.612	0.156743790485912
-63.747	386.087635555556	-64.539	16.636	-0.692922922922923	1.59882272686841	3.3101679702526	1.27627091681595E-5	2.47351383245	-2.04848728658E-4	2.6187	0.170387728165703
-63.746	386.09227	-64.538	16.636	-0.674924924924925	1.58554653771937	3.31734837799718	1.49900363974764E-5	2.48014694495	-2.01767417659E-4	2.622	0.169499322902818
-63.745	386.097358333333	-64.537	16.6368	-0.656926926926927	1.59064890851716	3.32452878574176	5.41440025697109E-6	2.48676141448	-2.11512682054E-4	2.6251	0.136435150537202
-63.744	386.101658333333	-64.536	16.6376	-0.638928928928929	1.59583711074388	3.33170919348634	1.45620278563909E-5	2.49343449045	-2.19086128434E-4	2.6343	0.142954516420774
-63.743	386.106173333333	-64.535	16.6384	-0.620930930930931	1.61020622121901	3.33888960123093	1.39258909038895E-5	2.50014446427	-2.06106363111E-4	2.6377	0.144696371150204
-63.742	386.111046666667	-64.534	16.6384	-0.602932932932933	1.62639521219236	3.34607000897551	7.10468169464251E-6	2.5068924878	-2.0727029739E-4	2.6474	0.144582570347832
-63.741	386.115275	-64.533	16.6392	-0.584934934934935	1.63430130462773	3.35325041672009	1.46458149852726E-5	2.51356172865	-2.04870819196E-4	2.6507	0.153023256734245
-63.74	386.119455555556	-64.532	16.64	-0.566936936936937	1.63033577521929	3.36043082446468	1.98943684914557E-5	2.52027438857	-2.11579124481E-4	2.6547	0.14588468276526
-63.739	386.123946666667	-64.531	16.6408	-0.548938938938939	1.60444563657409	3.36761123220926	8.02979041289566E-6	2.52696188145	-2.06202417536E-4	2.6635	0.141300756860479
-63.738	386.128055555556	-64.53	16.6408	-0.530940940940941	1.5565566765677	3.37479163995384	7.98073852466688E-6	2.53367530706	-2.13590377542E-4	2.6666	0.132677635449432
-63.737	386.131973333333	-64.529	16.6416	-0.512942942942943	1.49484592617995	3.38197204769842	1.37499911064004E-5	2.540351455	-2.05311165522E-4	2.6761	0.130427416469437
-63.736	386.136273333333	-64.528	16.6424	-0.494944944944945	1.41540623766565	3.38915245544301	3.54633443385133E-6	2.54711428098	-2.13057108353E-4	2.6794	0.126854061182495
-63.735	386.140095555556	-64.527	16.6432	-0.476946946946947	1.3303901968194	3.39633286318759	1.11921164542925E-5	2.55388133079	-2.12802786262E-4	2.6858	0.157547493027202
-63.734	386.14387	-64.526	16.6432	-0.458948948948949	1.26140859667643	3.40351327093217	1.88023236376694E-5	2.56057765801	-2.12430414612E-4	2.6913	0.15539352565085
-63.733	386.147811666667	-64.525	16.644	-0.440950950950951	1.20823516965768	3.41069367867675	1.2500888655521E-5	2.56737737786	-2.13594899591E-4	2.6951	0.144344498212275
-63.732	386.151466666667	-64.524	16.6448	-0.422952952952953	1.1760480451411	3.41787408642134	7.13876436191737E-6	2.57414443053	-2.15616084458E-4	2.7017	0.124897407354102
-63.731	386.155193333333	-64.523	16.6456	-0.404954954954955	1.15783749763388	3.42505449416592	4.62706651684982E-6	2.58089898388	-2.07930459538E-4	2.7081	0.135247357718567
-63.73	386.158824444444	-64.522	16.6456	-0.386956956956957	1.14323777366441	3.4322349019105	9.08214090880073E-6	2.58765950387	-2.05115940569E-4	2.715	0.145770875713327
-63.729	386.162264444444	-64.521	16.6464	-0.368958958958959	1.11963579532194	3.43941530965508	1.59161894392111E-5	2.59441482589	-2.20489153326E-4	2.7198	0.1633905149252
-63.728	386.165513333333	-64.52	16.6472	-0.350960960960961	1.08970458439614	3.44659571739967	3.61285258882695E-6	2.60121262408	-2.08224866003E-4	2.724	0.155558724248546
-63.727	386.168977222222	-64.519	16.648	-0.332962962962963	1.0537202447104	3.45377612514425	2.25766144414812E-5	2.60801772076	-2.05155255659E-4	2.7308	0.160920155733796
-63.726	386.172584444444	-64.518	16.648	-0.314964964964965	1.01887282342776	3.46095653288883	1.50496487713293E-5	2.6148502952	-2.16960779448E-4	2.7372	0.136515758111483
-63.725	386.175833333333	-64.517	16.6488	-0.296966966966967	0.990050671342659	3.46813694063341	1.00249188471643E-5	2.6216557762	-2.05987187332E-4	2.7439	0.142338443053914
-63.724	386.178508888889	-64.516	16.6496	-0.278968968968969	0.961262638256101	3.475317348378	1.82823888446082E-5	2.62852814507	-2.03800235436E-4	2.7487	0.132047201668512
-63.723	386.18214	-64.515	16.6504	-0.260970970970971	0.920422887880604	3.48249775612258	1.40878992842124E-5	2.63546642574	-2.08244217478E-4	2.7529	0.132600879939625
-63.722	386.184911111111	-64.514	16.6504	-0.242972972972973	0.885535683737327	3.48967816386716	1.2546725251962E-5	2.64237569282	-2.13360832906E-4	2.7598	0.12535185146196
-63.721	386.188016666667	-64.513	16.6512	-0.224974974974975	0.864088309834427	3.49685857161175	4.97833040265686E-6	2.64925823164	-2.07825091772E-4	2.7662	0.128770776889296
-63.72	386.190883333333	-64.512	16.652	-0.206976976976977	0.83512596929426	3.50403897935633	7.03955327525225E-6	2.65609101061	-2.09495033379E-4	2.7695	0.1493068541434
-63.719	386.193797777778	-64.511	16.6528	-0.188978978978979	0.805667255405178	3.51121938710091	1.38487869579427E-5	2.66298335422	-2.03315336089E-4	2.7757	0.136523086087668
-63.718	386.196377777778	-64.51	16.6528	-0.170980980980981	0.778488286619033	3.51839979484549	8.70796155767766E-6	2.66992201636	-2.2186483692E-4	2.779	0.137084207063071
-63.717	386.199101111111	-64.509	16.6536	-0.152982982982983	0.752065635967831	3.52558020259008	1.05749225375426E-5	2.67684877091	-2.03793328038E-4	2.7887	0.137219604104365
-63.716	386.201633333333	-64.508	16.6544	-0.134984984984985	0.717881946287487	3.53276061033466	8.82107701940897E-8	2.68370421209	-2.0384143964E-4	2.792	0.161441384686029
-63.715	386.204213333333	-64.507	16.6552	-0.116986986986987	0.689332131965328	3.53994101807924	9.53737601536821E-6	2.6906492214	-2.14114537599E-4	2.8015	0.134250136658561
-63.714	386.206793333333	-64.506	16.6552	-0.098988988988989	0.663355170942203	3.54712142582382	4.80103756614273E-7	2.6974923735	-2.09095542035E-4	2.8048	0.157800730129778
-63.713	386.209086666667	-64.505	16.656	-0.080990990990991	0.629686774277735	3.55430183356841	3.0696188423775E-6	2.70440604653	-2.18567148458E-4	2.8082	0.150389269522827
-63.712	386.211618888889	-64.504	16.6568	-0.062992992992993	0.592607972481258	3.56148224131299	3.83624999181613E-6	2.71138276124	-2.07753685015E-4	2.8178	0.160582341797978
-63.711	386.213864444444	-64.503	16.6576	-0.044994994994995	0.561013302304948	3.56866264905757	8.26557461535023E-6	2.71832142339	-2.09031616902E-4	2.8212	0.137740262475395
-63.71	386.216086111111	-64.502	16.6576	-0.026996996996997	0.532281787567362	3.57584305680215	3.15422081378976E-6	2.72526008553	-2.12416985568E-4	2.8307	0.143614589559396
-63.709	386.218307777778	-64.501	16.6584	-0.008998998998999	0.503874443856251	3.58302346454674	5.57631753132711E-6	2.73227485282	-2.09949476686E-4	2.834	0.139397588910869
-63.708	386.220553333333	-64.5	16.6592	0.008998998998999	0.503874443856251	3.59020387229132	4.84100023186638E-6	2.7392896201	-2.11765077816E-4	2.8371	0.148147682229663
-63.707	386.222416666667	-64.499	16.66	0.026996996996997	0.532281787567362	3.5973842800359	1.70171098846509E-5	2.74634571248	-2.17095619993E-4	2.8468	0.146240420937456
-63.706	386.22471	-64.498	16.66	0.044994994994995	0.561013302304948	3.60456468778049	1.04399295015204E-5	2.75331915467	-2.1344796665E-4	2.8499	0.139837679439843
-63.705	386.226716666667	-64.497	16.6608	0.062992992992993	0.592607972481258	3.61174509552507	-1.62259291773311E-6	2.76033392196	-2.07146659767E-4	2.8541	0.142327273613678
-63.704	386.228675555556	-64.496	16.6616	0.080990990990991	0.629686774277735	3.61892550326965	4.5185465600108E-6	2.76736771553	-2.11843451797E-4	2.863	0.133022340823088
-63.703	386.230108888889	-64.495	16.6624	0.098988988988989	0.663355170942203	3.62610591101423	1.53885592204842E-5	2.77438248281	-2.07871418446E-4	2.8663	0.137432472299798
-63.702	386.231876666667	-64.494	16.6624	0.116986986986987	0.689332131965328	3.63328631875882	1.00817143150882E-5	2.78141762725	-2.07216056091E-4	2.8718	0.136889837018348
-63.701	386.23331	-64.493	16.6632	0.134984984984985	0.717881946287487	3.6404667265034	4.89230269646985E-6	2.78850714881	-2.1610607489E-4	2.8789	0.164590685134753
-63.7	386.234982222222	-64.492	16.664	0.152982982982983	0.752065635967831	3.64764713424798	4.2047573154422E-6	2.79554094238	-2.12986723627E-4	2.8831	0.148697931998493
-63.699	386.236606666667	-64.491	16.6648	0.170980980980981	0.778488286619033	3.65482754199256	4.41926036824494E-6	2.80257493382	-2.10505423774E-4	2.8919	0.132344099849414
-63.698	386.238183333333	-64.49	16.6648	0.188978978978979	0.805667255405178	3.66200794973715	1.93835434360872E-8	2.80960852952	-2.13064118893E-4	2.8952	0.121134572267653
-63.697	386.239234444444	-64.489	16.6656	0.206976976976977	0.83512596929426	3.66918835748173	-3.13224253963447E-6	2.8166232968	-2.05181114332E-4	2.9007	0.131739492459046
-63.696	386.240715555556	-64.488	16.6664	0.224974974974975	0.864088309834427	3.67636876522631	1.12200120752017E-5	2.82369514294	-2.20038558943E-4	2.9078	0.151405392584859
-63.695	386.242196666667	-64.487	16.6672	0.242972972972973	0.885535683737327	3.68354917297089	-1.59963513791542E-6	2.83084309422	-2.1571312837E-4	2.912	0.14048299886614
-63.694	386.243391111111	-64.486	16.6672	0.260970970970971	0.920422887880604	3.69072958071548	9.45598727929874E-6	2.83797201921	-2.07915911829E-4	2.9176	0.134679305939285
-63.693	386.244633333333	-64.485	16.668	0.278968968968969	0.961262638256101	3.69790998846006	1.46949208036433E-5	2.84506078638	-2.11745074426E-4	2.9242	0.123955765365979
-63.692	386.245565	-64.484	16.6688	0.296966966966967	0.990050671342659	3.70509039620464	-7.51622219596715E-6	2.85221084576	-2.20839916648E-4	2.9299	0.144549756730704
-63.691	386.246711666667	-64.483	16.6696	0.314964964964965	1.01887282342776	3.71227080394922	1.21522105340129E-6	2.85937782333	-2.25125153071E-4	2.9337	0.138623874923198
-63.69	386.2475	-64.482	16.6696	0.332962962962963	1.0537202447104	3.71945121169381	2.5008099384028E-6	2.86658285346	-2.06025512316E-4	2.9412	0.122559769335702
-63.689	386.248575	-64.481	16.6704	0.350960960960961	1.08970458439614	3.72663161943839	1.63494227268793E-6	2.8737688573	-2.13921541705E-4	2.9467	0.121131085235549
-63.688	386.249697777778	-64.48	16.6712	0.368958958958959	1.11963579532194	3.73381202718297	3.57412632075618E-6	2.88093583487	-2.20211257304E-4	2.9534	0.147715103561372
-63.687	386.25051	-64.479	16.672	0.386956956956957	1.14323777366441	3.74099243492755	4.1428257452733E-6	2.88806917396	-2.16898797788E-4	2.9587	0.145917847509584
-63.686	386.25137	-64.478	16.672	0.404954954954955	1.15783749763388	3.74817284267214	1.6646904593863E-6	2.89530784256	-2.1684411267E-4	2.9629	0.125798631987587
-63.685	386.25223	-64.477	16.6728	0.422952952952953	1.1760480451411	3.75535325041672	-1.00940875376561E-5	2.90249384641	-2.19583569317E-4	2.9695	0.151144897382273
-63.684	386.252946666667	-64.476	16.6736	0.440950950950951	1.20823516965768	3.7625336581613	1.36145284668362E-6	2.90973692911	-2.15724408695E-4	2.9761	0.120940345435503
-63.683	386.253424444444	-64.475	16.6744	0.458948948948949	1.26140859667643	3.76971406590589	1.18820387789712E-6	2.9168908318	-2.2300902534E-4	2.9792	0.133055136964548
-63.682	386.254021666667	-64.474	16.6744	0.476946946946947	1.3303901968194	3.77689447365047	-1.11911363483242E-6	2.9241089368	-2.15328599663E-4	2.9858	0.128059880538025
-63.681	386.254571111111	-64.473	16.6752	0.494944944944945	1.41540623766565	3.78407488139505	-6.67212042757175E-6	2.93133299321	-2.14237941088E-4	2.9887	0.138898876996563
-63.68	386.25524	-64.472	16.676	0.512942942942943	1.49484592617995	3.79125528913963	-2.00409434602289E-6	2.93844289192	-2.1638500488E-4	2.9987	0.133638149008927
-63.679	386.255311666667	-64.471	16.6768	0.530940940940941	1.5565566765677	3.79843569688422	-4.49496297545525E-6	2.94568597462	-2.11571604124E-4	3.002	0.126264256169082
-63.678	386.2561	-64.47	16.6768	0.548938938938939	1.60444563657409	3.8056161046288	5.96892971345702E-6	2.95298613618	-2.17875548458E-4	3.0106	0.116434911700976
-63.677	386.256386666667	-64.469	16.6776	0.566936936936937	1.63033577521929	3.81279651237338	-9.26674948735258E-6	2.96025650257	-2.1246190901E-4	3.015	0.138528602177377
-63.676	386.256697222222	-64.468	16.6784	0.584934934934935	1.63430130462773	3.81997692011796	-3.9685000342607E-7	2.96747142875	-2.14901836359E-4	3.0184	0.133136080845558
-63.675	386.25696	-64.467	16.6792	0.602932932932933	1.62639521219236	3.82715732786255	4.37585787732191E-6	2.97472489599	-2.14811059077E-4	3.0276	0.128972399438345
-63.674	386.257103333333	-64.466	16.6792	0.620930930930931	1.61020622121901	3.83433773560713	4.69763949991236E-6	2.98206300595	-2.16392840163E-4	3.031	0.141080521086345
-63.673	386.257342222222	-64.465	16.68	0.638928928928929	1.59583711074388	3.84151814335171	-1.24991877303604E-5	2.98937278338	-2.17928464352E-4	3.0343	0.131490048862233
-63.672	386.257533333333	-64.464	16.6808	0.656926926926927	1.59064890851716	3.84869855109629	-1.10990677062465E-6	2.99670215029	-2.15009557874E-4	3.044	0.126322852281461
-63.671	386.257605	-64.463	16.6816	0.674924924924925	1.58554653771937	3.85587895884088	-3.53314301236981E-6	3.00404074874	-2.12003927553E-4	3.0473	0.135940345253163
-63.67	386.25782	-64.462	16.6816	0.692922922922923	1.59882272686841	3.86305936658546	2.80384406217004E-7	3.01138885891	-2.11596773253E-4	3.0574	0.1327987003751
-63.669	386.257533333333	-64.461	16.6824	0.710920920920921	1.63091074497427	3.87023977433004	-5.18355758555082E-6	3.01867037851	-2.21773017231E-4	3.0601	0.121673325477777
-63.668	386.257533333333	-64.46	16.6832	0.728918918918919	1.66933564562882	3.87742018207463	3.51820890919027E-7	3.02604702953	-2.15341907294E-4	3.0634	0.128528692781242
-63.667	386.257605	-64.459	16.684	0.746916916916917	1.72080030889385	3.88460058981921	-6.83779244857084E-6	3.03337352727	-2.09244450389E-4	3.0731	0.12077192393849
-63.666	386.257437777778	-64.458	16.684	0.764914914914915	1.78213995344971	3.89178099756379	-1.89827767640237E-6	3.04067368882	-2.13467701518E-4	3.0764	0.122662295083052
-63.665	386.257103333333	-64.457	16.6848	0.782912912912913	1.84432499673271	3.89896140530837	-5.86453817689789E-6	3.04804379861	-2.1536232327E-4	3.0797	0.132366079547667
-63.664	386.257103333333	-64.456	16.6856	0.800910910910911	1.91890494494284	3.90614181305296	-9.92825673010419E-6	3.05547752563	-2.14028971313E-4	3.0894	0.134063468123628
-63.663	386.25696	-64.455	16.6864	0.818908908908909	1.99545203728926	3.91332222079754	-1.18805340721483E-6	3.06284466209	-2.15016422371E-4	3.0925	0.120354188491947
-63.662	386.256291111111	-64.454	16.6864	0.836906906906907	2.08479822378507	3.92050262854212	-1.77364793158464E-6	3.07023082483	-2.09030712916E-4	3.0989	0.143805180261526
-63.661	386.256028333333	-64.453	16.6872	0.854904904904905	2.17059386998158	3.9276830362867	-7.91886144543154E-6	3.07761209543	-2.07232310994E-4	3.1033	0.138502777402785
-63.66	386.255025	-64.452	16.688	0.872902902902903	2.26850389877327	3.93486344403129	-7.93604259812857E-6	3.08500315031	-2.11624241199E-4	3.1122	0.107459266361182
-63.659	386.254905555556	-64.451	16.6888	0.890900900900901	2.36044289046962	3.94204385177587	-7.90076797753401E-6	3.09234174876	-2.14852955529E-4	3.1155	0.12786559153615
-63.658	386.25395	-64.45	16.6888	0.908898898898899	2.46750921500506	3.94922425952045	-2.16454943935586E-6	3.09970284009	-2.08322252098E-4	3.1217	0.135053004172386
-63.657	386.253806666667	-64.449	16.6896	0.926896896896897	2.572143318669	3.95640466726503	-6.8415780088044E-6	3.10711407709	-2.10538573515E-4	3.1281	0.130394275457827
-63.656	386.25266	-64.448	16.6904	0.944894894894895	2.67196653361815	3.96358507500962	-1.70669382855792E-6	3.11451926611	-2.1345615599E-4	3.1316	0.127055665873137
-63.655	386.252182222222	-64.447	16.6912	0.962892892892893	2.77729077886169	3.9707654827542	-8.0100122755435E-6	3.12198153399	-2.15640795735E-4	3.1413	0.124878922876345
-63.654	386.251274444444	-64.446	16.6912	0.980890890890891	2.88146398188619	3.97794589049878	-7.81363101278517E-6	3.12949039881	-2.2080001188E-4	3.1447	0.123618527997321
-63.653	386.250366666667	-64.445	16.692	0.998888888888889	2.98463386978318	3.98512629824336	-1.41274917349186E-6	3.13695517611	-2.21038163496E-4	3.15	0.126355638270709
-63.652	386.249291666667	-64.444	16.6928	1.01688688688689	3.09355645194326	3.99230670598795	-7.96488843234232E-6	3.14445395162	-2.18755317805E-4	3.1577	0.151324729526092
-63.651	386.248383888889	-64.443	16.6936	1.03488488488488	3.19644708600748	3.99948711373253	-3.21438714847284E-6	3.15195504834	-2.14364552487E-4	3.161	0.14279674412009
-63.65	386.2475	-64.442	16.6936	1.05288288288288	3.30077404399021	4.00666752147711	-2.21920571524511E-6	3.15945459252	-2.2871124518E-4	3.1705	0.129910422468441
-63.649	386.246783333333	-64.441	16.6944	1.07088088088088	3.39641511288813	4.0138479292217	-6.74347336725738E-6	3.16694539839	-2.26190464283E-4	3.1738	0.116881856789142
-63.648	386.245206666667	-64.44	16.6952	1.08887887887888	3.49756110180826	4.02102833696628	-3.18638837268465E-6	3.17436010199	-2.22952837492E-4	3.1789	0.125630172673249
-63.647	386.244036111111	-64.439	16.696	1.10687687687688	3.59418337085324	4.02820874471086	-9.43921886465128E-6	3.18180258253	-2.24836568844E-4	3.1844	0.12415734305565
-63.646	386.242937222222	-64.438	16.696	1.12487487487488	3.680489005677	4.03538915245544	-4.59502428042161E-6	3.18930366117	-2.16286964322E-4	3.1899	0.114852549273621
-63.645	386.241551666667	-64.437	16.6968	1.14287287287287	3.75972441024761	4.04256956020003	-1.0708753169382E-5	3.19677544076	-2.21145829693E-4	3.1961	0.130075426634159
-63.644	386.240476666667	-64.436	16.6976	1.16087087087087	3.82598966934271	4.04974996794461	-9.53975174200444E-6	3.20430525609	-2.23169908897E-4	3.2029	0.120980794685903
-63.643	386.238613333333	-64.435	16.6984	1.17886886886887	3.86974920737236	4.05693037568919	-1.35553678059751E-5	3.21185218394	-2.28488873235E-4	3.2054	0.132344099849414
-63.642	386.23718	-64.434	16.6984	1.19686686686687	3.89989524071887	4.06411078343377	-1.35968660209933E-5	3.21941092154	-2.2020179404E-4	3.214	0.12786559153615
-63.641	386.235675	-64.433	16.6992	1.21486486486487	3.90367771817611	4.07129119117836	-6.92035062999321E-6	3.22693843598	-2.13316170048E-4	3.2184	0.12111260397478
-63.64	386.234456666667	-64.432	16.7	1.23286286286286	3.89113713972127	4.07847159892294	-9.53821184579415E-6	3.23444826529	-2.1469123009E-4	3.225	0.118694833250404
-63.639	386.232951666667	-64.431	16.7008	1.25086086086086	3.85937716824711	4.08565200666752	-7.59922614713787E-6	3.24198663545	-2.18528567373E-4	3.2314	0.11330725169284
-63.638	386.231088333333	-64.43	16.7008	1.26885885885886	3.8130882370764	4.0928324144121	-9.6765899902083E-6	3.24954613874	-2.31192009611E-4	3.2347	0.129170186705415
-63.637	386.229296666667	-64.429	16.7016	1.28685685685686	3.76692842317655	4.10001282215669	-8.49264374991047E-6	3.25705385835	-2.20894477749E-4	3.2432	0.132186404891229
-63.636	386.22729	-64.428	16.7024	1.30485485485485	3.70837812651959	4.10719322990127	-2.363585520103E-5	3.26460174023	-2.25969236446E-4	3.2473	0.131380155043221
-63.635	386.225713333333	-64.427	16.7032	1.32285285285285	3.64533377146151	4.11437363764585	-1.00164249737012E-5	3.27221475438	-2.23625313911E-4	3.2542	0.115339900386945
-63.634	386.223778333333	-64.426	16.7032	1.34085085085085	3.5807082423294	4.12155404539043	-2.12631786103087E-5	3.27978599337	-2.12159454823E-4	3.2606	0.111051378117113
-63.633	386.221843333333	-64.425	16.704	1.35884884884885	3.51885681195996	4.12873445313502	-1.32073170896601E-5	3.28736904672	-2.27213424994E-4	3.2639	0.0925709256428612
-63.632	386.219478333333	-64.424	16.7048	1.37684684684685	3.47451309885648	4.1359148608796	-2.1195346496297E-5	3.29500579941	-2.23763168083E-4	3.2723	0.122138512179692
-63.631	386.217686666667	-64.423	16.7056	1.39484484484485	3.43017002973152	4.14309526862418	-1.59466879075161E-5	3.30263947886	-2.13104103179E-4	3.2767	0.125783983299495
-63.63	386.215393333333	-64.422	16.7056	1.41284284284284	3.39805286137691	4.15027567636877	-1.00468205911853E-5	3.31026000266	-2.22583077791E-4	3.2835	0.116530087221501
-63.629	386.212956666667	-64.421	16.7064	1.43084084084084	3.37889373406078	4.15745608411335	-1.79032982096298E-5	3.31788782004	-2.20680725525E-4	3.2864	0.130592075721787
-63.628	386.210806666667	-64.42	16.7072	1.44883883883884	3.36625725751402	4.16463649185793	-1.79601498968651E-5	3.3254929672	-2.22779769877E-4	3.2897	0.1197753697326
-63.627	386.208274444444	-64.419	16.708	1.46683683683684	3.36213149112747	4.17181689960251	-1.41040875132324E-5	3.33309811151	-2.212049526E-4	3.2992	0.113442500040884
-63.626	386.205933333333	-64.418	16.708	1.48483483483483	3.36326529625297	4.1789973073471	-2.00852060218076E-5	3.34070325867	-2.28780688188E-4	3.3061	0.120687539333536
-63.625	386.203353333333	-64.417	16.7088	1.50283283283283	3.36948361894806	4.18617771509168	-9.68314506361716E-6	3.34834645269	-2.31878085478E-4	3.3127	0.110366506303231
-63.624	386.200845	-64.416	16.7096	1.52083083083083	3.37819601016446	4.19335812283626	-1.80478397071958E-5	3.35601338225	-2.32134266553E-4	3.316	0.110846437103174
-63.623	386.197763333333	-64.415	16.7104	1.53882882882883	3.39140683301634	4.20053853058084	-1.61686677876552E-5	3.3636373607	-2.13457531865E-4	3.3244	0.100485852627499
-63.622	386.194968333333	-64.414	16.7104	1.55682682682683	3.40172562996506	4.20771893832543	-2.49074232907909E-5	3.37131408162	-2.11700354611E-4	3.3284	0.114801304837216
-63.621	386.192746666667	-64.413	16.7112	1.57482482482482	3.42352652767091	4.21489934607001	-2.46729059834239E-5	3.37900897276	-2.25263486229E-4	3.3319	0.125835253751195
-63.62	386.189736666667	-64.412	16.712	1.59282282282282	3.43916097387131	4.22207975381459	-1.61481511699527E-5	3.38669953608	-2.20966218743E-4	3.3418	0.131849388102977
-63.619	386.187156666667	-64.411	16.7128	1.61082082082082	3.45748098749309	4.22926016155917	-1.61341659570715E-5	3.39435780997	-2.26530988288E-4	3.3452	0.137611841552417
-63.618	386.18386	-64.41	16.7128	1.62881881881882	3.47738945727624	4.23644056930376	-1.99666195826629E-5	3.40202953914	-2.20062220567E-4	3.3511	0.103776463619311
-63.617	386.18085	-64.409	16.7136	1.64681681681682	3.49983278955458	4.24362097704834	-2.85278197934558E-5	3.40972029459	-2.21593596171E-4	3.3542	0.100065024972347
-63.616	386.177553333333	-64.408	16.7144	1.66481481481481	3.5206260198903	4.25080138479292	-1.33724097072547E-5	3.41736348862	-2.20292536782E-4	3.3597	0.105508198362314
-63.615	386.174256666667	-64.407	16.7152	1.68281281281281	3.53919628985143	4.25798179253751	-1.15686437753813E-5	3.4250161915	-2.23156760343E-4	3.3708	0.10368517682029
-63.614	386.171332666667	-64.406	16.7152	1.70081081081081	3.56674711584128	4.26516220028209	-2.78094016281089E-5	3.43273548495	-2.23841111397E-4	3.3708	0.0911146213733594
-63.613	386.167806666667	-64.405	16.716	1.71880880880881	3.58531867541991	4.27234260802667	-1.67461620327476E-5	3.44040721412	-2.20526595587E-4	3.3763	0.0912392844261899
-63.612	386.16494	-64.404	16.7168	1.73680680680681	3.61454279767739	4.27952301577125	-2.31163307402824E-5	3.44807894329	-2.28821878168E-4	3.3836	0.0986851996502187
-63.611	386.161356666667	-64.403	16.7176	1.7548048048048	3.63824979481997	4.28670342351584	-1.95517279066322E-5	3.45579823389	-2.26349114183E-4	3.3869	0.107983042553356
-63.61	386.158203333333	-64.402	16.7176	1.7728028028028	3.66669763782885	4.29388383126042	-2.79354431291885E-5	3.46349850105	-2.14213908268E-4	3.3966	0.121640197870701
-63.609	386.15462	-64.401	16.7184	1.7908008008008	3.69374954036557	4.301064239005	-1.94598727279393E-5	3.47124633251	-2.26347881205E-4	3.4	0.126605022687248
-63.608	386.151036666667	-64.4	16.7192	1.8087987987988	3.71961774286539	4.30824464674958	-2.77406225546792E-5	3.47899416681	-2.23029166661E-4	3.4099	0.106152494808824
-63.607	386.147381666667	-64.399	16.72	1.8267967967968	3.74941011395034	4.31542505449417	-2.28310229883035E-5	3.48676102455	-2.28082819434E-4	3.4126	0.0933060796332694
-63.606	386.144085	-64.398	16.72	1.8447947947948	3.7815764339684	4.32260546223875	-2.02194778174516E-5	3.49445177715	-2.25086880809E-4	3.4159	0.112241329091405
-63.605	386.140286666667	-64.397	16.7208	1.86279279279279	3.81109963795789	4.32978586998333	-2.5671831211465E-5	3.50219960575	-2.20842703838E-4	3.4258	0.122105383860443
-63.604	386.136775	-64.396	16.7216	1.88079079079079	3.83818498911568	4.33696627772791	-2.69274004700655E-5	3.50995695177	-2.20634083177E-4	3.4291	0.128261147645226
-63.603	386.132833333333	-64.395	16.7224	1.89878878878879	3.8765854491499	4.3441466854725	-3.40995083863665E-5	3.51771429779	-2.25115667223E-4	3.4346	0.115925921517351
-63.602	386.129178333333	-64.394	16.7224	1.91678678678679	3.90710626096972	4.35132709321708	-2.98164083351677E-5	3.52547164096	-2.3439555464E-4	3.4417	0.108942112060899
-63.601	386.125451666667	-64.393	16.7232	1.93478478478479	3.9383879835056	4.35850750096166	-2.23272276133234E-5	3.53320044613	-2.36053332794E-4	3.445	0.0937086662532337
-63.6	386.121223333333	-64.392	16.724	1.95278278278278	3.97324982944303	4.36568790870625	-1.87410884337703E-5	3.54092924844	-2.32079581802E-4	3.4548	0.0954942769492481
-63.599	386.117496666667	-64.391	16.7248	1.97078078078078	4.0009485023227	4.37286831645083	-3.58396550209528E-5	3.54877220846	-2.32974001719E-4	3.4581	0.100372632461897
-63.598	386.113268333333	-64.39	16.7248	1.98877877877878	4.04369375789662	4.38004872419541	-2.550980661407E-5	3.55652060404	-2.2719797833E-4	3.4614	0.122321590648043
-63.597	386.10947	-64.389	16.7256	2.00677677677678	4.07701512467203	4.38722913193999	-3.41182274683031E-5	3.56425930526	-2.33669474913E-4	3.4696	0.1169439138573
-63.596	386.105313333333	-64.388	16.7264	2.02477477477478	4.11759562765202	4.39440953968458	-2.9418762708445E-5	3.57207410876	-2.22330338628E-4	3.474	0.0887990834988068
-63.595	386.101013333333	-64.387	16.7272	2.04277277277277	4.15065822298978	4.40158994742916	-2.92900201377505E-5	3.57988718943	-2.27413056573E-4	3.4806	0.0918354483959988
-63.594	386.096641666667	-64.386	16.7272	2.06077077077077	4.19492384998999	4.40877035517374	-3.1308792921453E-5	3.58762550345	-2.27138171788E-4	3.4872	0.101876941352633
-63.593	386.092819444444	-64.385	16.728	2.07876876876877	4.23180152193523	4.41595076291832	-3.46892995201409E-5	3.59542338498	-2.35293139424E-4	3.4932	0.0859459155707855
-63.592	386.088185	-64.384	16.7288	2.09676676676677	4.27270659390581	4.42313117066291	-3.95791727686286E-5	3.60319726294	-2.26197806476E-4	3.4985	0.113050700448005
-63.591	386.083507555556	-64.383	16.7296	2.11476476476477	4.31219389029364	4.43031157840749	-3.41105276993438E-5	3.61102119667	-2.32207285303E-4	3.5029	0.108316202869164
-63.59	386.079298333333	-64.382	16.7296	2.13276276276276	4.35405760677466	4.43749198615207	-2.92333027063379E-5	3.61894977355	-2.29505426348E-4	3.5096	0.0857815956964596
-63.589	386.074998333333	-64.381	16.7304	2.15076076076076	4.39039739612765	4.44467239389665	-2.95016187999042E-5	3.62685932414	-2.36198259797E-4	3.5162	0.102392917608092
-63.588	386.070531111111	-64.38	16.7312	2.16875875875876	4.43242879394169	4.45185280164124	-2.95854423953814E-5	3.63473082502	-2.3063173237E-4	3.5193	0.0808369171453305
-63.587	386.065896666667	-64.379	16.732	2.18675675675676	4.47730727744608	4.45903320938582	-3.75738902936442E-5	3.64262614395	-2.2473474722E-4	3.5277	0.0905146469499588
-63.586	386.061596666667	-64.378	16.732	2.20475475475475	4.52410819738109	4.4662136171304	-2.98812393992715E-5	3.65055510515	-2.24818759492E-4	3.5321	0.083759031652538
-63.585	386.05701	-64.377	16.7328	2.22275275275275	4.56723040392303	4.47339402487498	-2.54890634039252E-5	3.65847850307	-2.31958948704E-4	3.5387	0.0962553046381198
-63.584	386.05271	-64.376	16.7336	2.24075075075075	4.60731178817388	4.48057443261957	-4.26779075018231E-5	3.66640707995	-2.37415124374E-4	3.5454	0.101038723914531
-63.583	386.047621666667	-64.375	16.7344	2.25874874874875	4.65611863753477	4.48775484036415	-3.46926519432864E-5	3.67429760425	-2.30464589104E-4	3.5482	0.103805731224186
-63.582	386.043035	-64.374	16.7344	2.27674674674675	4.6985381230864	4.49493524810873	-2.90280135230782E-5	3.68227094712	-2.37391321794E-4	3.5568	0.111476253511071
-63.581	386.038137777778	-64.373	16.7352	2.29474474474475	4.74480563865313	4.50211565585332	-4.64076725716838E-5	3.69019990833	-2.23912898134E-4	3.5615	0.0975802881021625
-63.58	386.03336	-64.372	16.736	2.31274274274274	4.79062779343632	4.5092960635979	-3.88368185073247E-5	3.69814789582	-2.26228112817E-4	3.5646	0.0968153823864126
-63.579	386.02863	-64.371	16.7368	2.33074074074074	4.84093848730359	4.51647647134248	-3.70987753920436E-5	3.70607685703	-2.21831771982E-4	3.5734	0.0946674515725171
-63.578	386.023326666667	-64.37	16.7368	2.34873873873874	4.88280814102349	4.52365687908706	-4.01503935420062E-5	3.71404512892	-2.27143316582E-4	3.5778	0.109359627256013
-63.577	386.018668333333	-64.369	16.7376	2.36673673673674	4.93033320429387	4.53083728683165	-4.92668264732212E-5	3.72203078179	-2.26582894342E-4	3.5807	0.118925649999975
-63.576	386.013771111111	-64.368	16.7384	2.38473473473473	4.98345977995696	4.53801769457623	-4.03825602585063E-5	3.73002545693	-2.32050624726E-4	3.5906	0.0884223532540283
-63.575	386.00842	-64.367	16.7392	2.40273273273273	5.03020851153261	4.54519810232081	-4.40619458383257E-5	3.73804954956	-2.24014143822E-4	3.5937	0.092618286776812
-63.574	386.00369	-64.366	16.7392	2.42073073073073	5.08829351004791	4.55237851006539	-3.46853477707481E-5	3.74614050194	-2.23895975787E-4	3.6026	0.0965517121381077
-63.573	385.998673333333	-64.365	16.74	2.43872872872873	5.13460450257986	4.55955891780998	-4.02527452039082E-5	3.75411674969	-2.27247628906E-4	3.6037	0.10096556433216
-63.572	385.993441666667	-64.364	16.7408	2.45672672672673	5.18868746881518	4.56673932555456	-4.45762506835823E-5	3.76221693889	-2.27760574428E-4	3.6131	0.104065657166286
-63.571	385.988425	-64.363	16.7416	2.47472472472473	5.2338781455121	4.57391973329914	-3.68908895453648E-5	3.7702600521	-2.1634153289E-4	3.6165	0.0929365841457575
-63.57	385.983193333333	-64.362	16.7416	2.49272272272272	5.28892609330611	4.58110014104372	-4.59276701697433E-5	3.77822705732	-2.20619049724E-4	3.6198	0.0884697053088818
-63.569	385.978391666667	-64.361	16.7424	2.51072072072072	5.34283741794642	4.58828054878831	-4.25911107683767E-5	3.78625114709	-2.20638665655E-4	3.6295	0.102154960790807
-63.568	385.97316	-64.36	16.7432	2.52871871871872	5.39463321748991	4.59546095653289	-4.5576092613453E-5	3.79439631539	-2.14454025666E-4	3.6328	0.0917257557783581
-63.567	385.968286666667	-64.359	16.744	2.54671671671672	5.44681082586029	4.60264136427747	-5.11750661335661E-5	3.80248303401	-2.20685282245E-4	3.6427	0.0912685350789267
-63.566	385.963055	-64.358	16.744	2.56471471471472	5.49660343921882	4.60982177202205	-4.17181530724448E-5	3.8105959337	-2.23718481388E-4	3.6454	0.0978840286551171
-63.565	385.957751666667	-64.357	16.7448	2.58271271271271	5.55374626278425	4.61700217976664	-4.68900567545988E-5	3.81863866543	-2.16390371646E-4	3.6487	0.105138494461135
-63.564	385.952233333333	-64.356	16.7456	2.60071071071071	5.60656594229714	4.62418258751122	-3.95052878758873E-5	3.82686624798	-2.19098085697E-4	3.6584	0.104003637019815
-63.563	385.947073333333	-64.355	16.7464	2.61870870870871	5.6590357183996	4.6313629952558	-5.20956351320714E-5	3.83499947993	-2.29231350011E-4	3.6617	0.112658907948995
-63.562	385.941913333333	-64.354	16.7464	2.63670670670671	5.71581447262543	4.63854340300038	-4.61255075414595E-5	3.8431237081	-2.23778651833E-4	3.6718	0.0806653269754603
-63.561	385.93661	-64.353	16.7472	2.65470470470471	5.76996267968797	4.64572381074497	-5.13075819453394E-5	3.85131902302	-2.28660012408E-4	3.6743	0.097854769058482
-63.56	385.93102	-64.352	16.748	2.6727027027027	5.82324652624819	4.65290421848955	-4.44838682703512E-5	3.85943438436	-2.25198795547E-4	3.6776	0.107971890832343
-63.559	385.925716666667	-64.351	16.7488	2.6907007007007	5.88115032854061	4.66008462623413	-4.72417449649997E-5	3.86757994783	-2.22484586692E-4	3.6873	0.105141978917052
-63.558	385.920413333333	-64.35	16.7488	2.7086986986987	5.93785729632324	4.66726503397872	-4.9460771352149E-5	3.87577487556	-2.20774393899E-4	3.6908	0.0860886520675506
-63.557	385.914966666667	-64.349	16.7496	2.7266966966967	5.99714055571066	4.6744454417233	-5.11155223243308E-5	3.88394808099	-2.21741062314E-4	3.6953	0.0779336415890906
-63.556	385.910208	-64.348	16.7504	2.74469469469469	6.05681392436541	4.68162584946788	-4.77631911066349E-5	3.89216241934	-2.15529440955E-4	3.7008	0.0855107491355046
-63.555	385.904073333333	-64.347	16.7512	2.76269269269269	6.11048929694473	4.68880625721246	-5.57586128763436E-5	3.9003196874	-2.18799735566E-4	3.7067	0.0862460114429339
-63.554	385.898913333333	-64.346	16.7512	2.78069069069069	6.16900070776389	4.69598666495705	-4.84837493497679E-5	3.9085340229	-2.1900624489E-4	3.7132	0.0999295118486115
-63.553	385.89318	-64.345	16.752	2.79868868868869	6.22712800637071	4.70316707270163	-4.84660063852664E-5	3.91671031439	-2.25297348878E-4	3.7187	0.0789832584731928
-63.552	385.887733333333	-64.344	16.7528	2.81668668668669	6.28909326357382	4.71034748044621	-4.82476932355016E-5	3.92490562361	-2.23243857277E-4	3.7259	0.0725927295316172
-63.551	385.882071666667	-64.343	16.7536	2.83468468468468	6.34844034969957	4.71752788819079	-5.41672087595245E-5	3.93308190939	-2.3721775058E-4	3.7302	0.0812208246234117
-63.55	385.876266666667	-64.342	16.7536	2.85268268268268	6.40817582344897	4.72470829593538	-5.46101434469031E-5	3.94129624489	-2.20057253442E-4	3.7357	0.0722420271147995
-63.549	385.87039	-64.341	16.7544	2.87068068068068	6.46672941640339	4.73188870367996	-6.00358003716312E-5	3.94960607326	-2.26427318925E-4	3.7423	0.0783797921469624
-63.548	385.864585	-64.34	16.7552	2.88867867867868	6.53176948977695	4.73906911142454	-5.93017160038767E-5	3.95787786617	-2.24157183887E-4	3.7478	0.0879944485750345
-63.547	385.859066666667	-64.339	16.756	2.90667667667668	6.5981725004928	4.74624951916912	-6.21862864636476E-5	3.96614965909	-2.3081570746E-4	3.7518	0.0861144143648263
-63.546	385.853405	-64.338	16.756	2.92467467467468	6.65332580128562	4.75342992691371	-6.39023439361268E-5	3.97440090861	-2.13977922441E-4	3.7593	0.0848670669905838
-63.545	385.847815	-64.337	16.7568	2.94267267267267	6.7171639348609	4.76061033465829	-5.5995748366608E-5	3.98275032093	-2.23948131528E-4	3.7648	0.0842122645091941
-63.544	385.84201	-64.336	16.7576	2.96067067067067	6.78092942845899	4.76779074240287	-5.22946576660625E-5	3.99111723671	-2.11692698383E-4	3.7715	0.0838940954432842
-63.543	385.836348333333	-64.335	16.7584	2.97866866866867	6.84550193727506	4.77497115014746	-5.68518841274782E-5	3.99934830141	-2.24969765075E-4	3.7748	0.0808003714575898
-63.542	385.831188333333	-64.334	16.7584	2.99666666666667	6.91308234835101	4.78215155789204	-5.77449937531273E-5	4.00771788998	-2.09882844103E-4	3.7829	0.104618619925256
-63.541	385.82524	-64.333	16.7592	3.01466466466467	6.97712095535191	4.78933196563662	-5.85868891269785E-5	4.01604330615	-2.23562194368E-4	3.7871	0.0882796013627772
-63.54	385.81922	-64.332	16.76	3.03266266266266	7.04065874240792	4.7965123733812	-5.54351000740561E-5	4.02433373537	-2.20678045752E-4	3.794	0.0949892619066175
-63.539	385.813486666667	-64.331	16.7608	3.05066066066066	7.1024425884222	4.80369278112579	-6.14286818713801E-5	4.03276154991	-2.15937998108E-4	3.8006	0.10648179380246
-63.538	385.807251666667	-64.33	16.7608	3.06865865865866	7.1694209412666	4.81087318887037	-5.65258012301301E-5	4.04119995955	-2.20798134287E-4	3.8039	0.102056364516124
-63.537	385.801518333333	-64.329	16.7616	3.08665665665666	7.24362137862122	4.81805359661495	-5.44496635649626E-5	4.04960453506	-2.2173593214E-4	3.8121	0.112867700399668
-63.536	385.795541333333	-64.328	16.7624	3.10465465465465	7.30796498329909	4.82523400435953	-6.11426128919679E-5	4.05795204028	-2.1363003467E-4	3.8165	0.0986632541365293
-63.535	385.789693333333	-64.327	16.7632	3.12265265265265	7.37751527625445	4.83241441210412	-6.63466411895878E-5	4.06643846506	-2.13286825951E-4	3.8201	0.090134404795964
-63.534	385.783558666667	-64.326	16.7632	3.14065065065065	7.4413008768827	4.8395948198487	-5.77037063896467E-5	4.07486244542	-2.16721693825E-4	3.8284	0.0997027295734427
-63.533	385.777438333333	-64.325	16.764	3.15864864864865	7.51381630074861	4.84677522759328	-5.83556386860853E-5	4.08330544922	-2.16147915089E-4	3.8329	0.102843056841036
-63.532	385.77192	-64.324	16.7648	3.17664664664665	7.58050399457158	4.85395563533786	-6.58199785603339E-5	4.0918245553	-2.20462407542E-4	3.8406	0.0723624064703955
-63.531	385.765785333333	-64.323	16.7656	3.19464464464464	7.65235969126318	4.86113604308245	-5.81539874666036E-5	4.10019146537	-2.21401204019E-4	3.8459	0.0806468802430693
-63.53	385.759665	-64.322	16.7656	3.21264264264264	7.72300896705765	4.86831645082703	-6.79056536729722E-5	4.10863447202	-2.17134568948E-4	3.8492	0.06789246747643
-63.529	385.753573333333	-64.321	16.7664	3.23064064064064	7.79767513039642	4.87549685857161	-6.30489463534435E-5	4.1171535781	-2.19069833562E-4	3.8576	0.0995491042212592
-63.528	385.747438666667	-64.32	16.7672	3.24863863863864	7.86325532631891	4.88267726631619	-6.82511113868055E-5	4.1255965819	-2.20642329584E-4	3.8621	0.0889891920087674
-63.527	385.741891666667	-64.319	16.768	3.26663663663664	7.936311443075	4.88985767406078	-5.97369598280807E-5	4.13399271481	-2.17804306164E-4	3.8653	0.0897903819377782
-63.526	385.735312666667	-64.318	16.768	3.28463463463463	8.00825074244328	4.89703808180536	-7.21751054045269E-5	4.14244455689	-2.18728241017E-4	3.8751	0.0812831275672953
-63.525	385.729063333333	-64.317	16.7688	3.30263263263263	8.08064526204943	4.90421848954994	-6.66941444034061E-5	4.15090658983	-2.1077081152E-4	3.8784	0.084318437940924
-63.524	385.722670666667	-64.316	16.7696	3.32063063063063	8.15534105575419	4.91139889729453	-6.40437951628546E-5	4.15942570447	-2.16660087085E-4	3.8817	0.0800948777535389
-63.523	385.716908666667	-64.315	16.7704	3.33862862862863	8.2301727210971	4.91857930503911	-7.25916557802708E-5	4.16783066426	-2.259701243E-4	3.8912	0.0637451454331598
-63.522	385.710501666667	-64.314	16.7704	3.35662662662663	8.30312729062272	4.92575971278369	-6.249351901383E-5	4.17631171777	-2.27414451452E-4	3.8947	0.0701219293805505
-63.521	385.70398	-64.313	16.7712	3.37462462462462	8.38550445681358	4.93294012052827	-7.29466890382233E-5	4.18480067076	-2.24607492682E-4	3.9047	0.0715218524720471
-63.52	385.697616	-64.312	16.772	3.39262262262262	8.46169915837471	4.94012052827286	-6.73241848066362E-5	4.19327383906	-2.1059457845E-4	3.9047	0.0778678682209027
-63.519	385.691295	-64.311	16.7728	3.41062062062062	8.54119628075611	4.94730093601744	-7.51037533879732E-5	4.20185002114	-2.20988094418E-4	3.9138	0.0738174492197446
-63.518	385.684716	-64.31	16.7728	3.42861861861862	8.61511518083038	4.95448134376202	-8.06487609976438E-5	4.21040717979	-2.13734078446E-4	3.9171	0.0780397842186508
-63.517	385.678681666667	-64.309	16.7736	3.44661661661662	8.69198041960126	4.9616617515066	-7.09983022160955E-5	4.2189453093	-2.20998905999E-4	3.9272	0.067410357849171
-63.516	385.672016666667	-64.308	16.7744	3.46461461461461	8.77132669538341	4.96884215925119	-7.76781308709172E-5	4.22752149138	-2.18164231872E-4	3.9306	0.0730826090889256
-63.515	385.665624	-64.307	16.7752	3.48261261261261	8.85395385827746	4.97602256699577	-7.95410820212185E-5	4.23602156832	-2.17933800253E-4	3.9339	0.073773608625598
-63.514	385.658858666667	-64.306	16.7752	3.50061061061061	8.9314426047654	4.98320297474035	-7.87177281556645E-5	4.24464962747	-2.13733986141E-4	3.9429	0.083316251116543
-63.513	385.652236666667	-64.305	16.776	3.51860860860861	9.00949741632935	4.99038338248493	-7.08490426607344E-5	4.25321199076	-2.17226121019E-4	3.9462	0.0953734205524713
-63.512	385.645557333333	-64.304	16.7768	3.53660660660661	9.09550451548036	4.99756379022952	-8.36957359455412E-5	4.26180719912	-2.27041902593E-4	3.9518	0.0830019242066358
-63.511	385.63862	-64.303	16.7776	3.55460460460461	9.17283709157891	5.0047441979741	-7.4129709107203E-5	4.2703833812	-2.23213609169E-4	3.9562	0.0638877355623736
-63.51	385.632542666667	-64.302	16.7776	3.5726026026026	9.25474702538373	5.01192460571868	-8.59616764354839E-5	4.27899761585	-2.26071798626E-4	3.9628	0.0772282413410268
-63.509	385.625433333333	-64.301	16.7784	3.5906006006006	9.34338487570701	5.01910501346327	-8.24867378605866E-5	4.28762759665	-2.12124640489E-4	3.9688	0.0787782729259665
-63.508	385.618696666667	-64.3	16.7792	3.6085985985986	9.42195926421291	5.02628542120785	-8.20844227572194E-5	4.29626413772	-2.13914285282E-4	3.9741	0.0692922463368114
-63.507	385.611902666667	-64.299	16.78	3.6265965965966	9.51255643083038	5.03346582895243	-7.76134280079147E-5	4.30495196889	-2.23196812279E-4	3.9814	0.0749761256879161
-63.506	385.605710666667	-64.298	16.78	3.6445945945946	9.5945016458474	5.04064623669701	-7.85598485508517E-5	4.31360676758	-2.17880690857E-4	3.9858	0.0712477053318238
-63.505	385.59863	-64.297	16.7808	3.66259259259259	9.68166591630888	5.0478266444416	-7.68171104865493E-5	4.32229710737	-2.27168529472E-4	3.9914	0.0656197589827457
-63.504	385.59218	-64.296	16.7816	3.68059059059059	9.7652507089247	5.05500705218618	-7.67668336118833E-5	4.33106083534	-2.32601938523E-4	3.9978	0.0660580037521489
-63.503	385.585128	-64.295	16.7824	3.69858858858859	9.84866587084982	5.06218745993076	-8.48254820578709E-5	4.33975389208	-2.18821991878E-4	4.0044	0.0611327823438296
-63.502	385.578305333333	-64.294	16.7824	3.71658658658659	9.93947155828186	5.06936786767534	-8.53065223508018E-5	4.34831104788	-2.25038623686E-4	4.0106	0.0588642606729224
-63.501	385.571253333333	-64.293	16.7832	3.73458458458458	10.0288621718605	5.07654827541993	-8.7413516029544E-5	4.35703944023	-2.15071477575E-4	4.0159	0.0636794151777965
-63.5	385.564588333333	-64.292	16.784	3.75258258258258	10.1119463649823	5.08372868316451	-7.46877301308168E-5	4.36586296401	-2.23620994622E-4	4.0205	0.0678413341279747
-63.499	385.557378666667	-64.291	16.7848	3.77058058058058	10.2070327234873	5.09090909090909	-8.41174471347024E-5	4.37464843522	-2.26638230834E-4	4.027	0.0582651797623059
-63.498	385.550326666667	-64.29	16.7848	3.78857857857858	10.2988159372085	5.09808949865367	-8.53415132693278E-5	4.38333877501	-2.16515511142E-4	4.0336	0.0646219157110227
-63.497	385.54359	-64.289	16.7856	3.80657657657658	10.3888987351288	5.10526990639826	-8.45455164126856E-5	4.39205080476	-2.1061866278E-4	4.0364	0.0558213935414288
-63.496	385.536566666667	-64.288	16.7864	3.82457457457457	10.4781195181927	5.11245031414284	-9.9163418210962E-5	4.40083532847	-2.24555174656E-4	4.045	0.0589042463502669
-63.495	385.52983	-64.287	16.7872	3.84257257257257	10.5721450406329	5.11963072188742	-8.20854476469075E-5	4.40965713607	-2.21468393483E-4	4.0497	0.0916122332103809
-63.494	385.522462666667	-64.286	16.7872	3.86057057057057	10.6646238329852	5.126811129632	-9.11392408240267E-5	4.41848562952	-2.25580231114E-4	4.0561	0.072033626287603
-63.493	385.515066666667	-64.285	16.788	3.87856856856857	10.753902420905	5.13399153737659	-8.79570536257792E-5	4.42740505339	-2.25173331058E-4	4.0594	0.0536410279750274
-63.492	385.507986	-64.284	16.7888	3.89656656656657	10.8481631849996	5.14117194512117	-9.10931824587477E-5	4.43618478627	-2.23631406862E-4	4.0671	0.0635587363398592
-63.491	385.50102	-64.283	16.7896	3.91456456456457	10.9427447485182	5.14835235286575	-8.82440871746262E-5	4.44501194787	-2.25256855307E-4	4.0726	0.0786832633054512
-63.49	385.493681333333	-64.282	16.7896	3.93256256256256	11.040844526273	5.15553276061034	-9.13660376754859E-5	4.45381280754	-2.16963066839E-4	4.0788	0.0517528531686169
-63.489	385.486572	-64.281	16.7904	3.95056056056056	11.1381640445764	5.16271316835492	-1.01739844056141E-4	4.46260268524	-2.15097495826E-4	4.0844	0.0672054819018887
-63.488	385.47909	-64.28	16.7912	3.96855855855856	11.2295062876241	5.1698935760995	-9.71020842727847E-5	4.47140756707	-2.33047328575E-4	4.0885	0.0554452369890781
-63.487	385.47221	-64.279	16.792	3.98655655655656	11.3274955564233	5.17707398384408	-9.61375497302611E-5	4.48025050146	-2.22635991993E-4	4.0963	0.0717045031925733
-63.486	385.464498666667	-64.278	16.792	4.00455455455456	11.4290685730926	5.18425439158867	-9.53397554740013E-5	4.48911246214	-2.22208865715E-4	4.1017	0.0565191430184423
-63.485	385.457131333333	-64.277	16.7928	4.02255255255255	11.527077008486	5.19143479933325	-1.03214140693651E-4	4.49803150168	-2.16783456191E-4	4.1044	0.0617319426511173
-63.484	385.450208333333	-64.276	16.7936	4.04055055055055	11.6294608152244	5.19861520707783	-9.56218439254252E-5	4.50691248864	-2.26410277313E-4	4.1132	0.0815316450053726
-63.483	385.44254	-64.275	16.7944	4.05854854854855	11.7324003660113	5.20579561482241	-9.93894644368754E-5	4.51583152818	-2.22537233183E-4	4.1175	0.0788405688376405
-63.482	385.435516666667	-64.274	16.7944	4.07654654654655	11.8380084772872	5.212976022567	-1.00108194925759E-4	4.52467446257	-2.1772629414E-4	4.1208	0.0560369390599651
-63.481	385.427848333333	-64.273	16.7952	4.09454454454454	11.9378818046753	5.22015643031158	-1.04268834563501E-4	4.53362000952	-2.2448029269E-4	4.1307	0.0555985495449264
-63.48	385.420753333333	-64.272	16.796	4.11254254254254	12.0431786430576	5.22733683805616	-9.98395679982581E-5	4.54264572563	-2.24972167906E-4	4.1336	0.0690473480726508
-63.479	385.413644	-64.271	16.7968	4.13054054054054	12.1481604499014	5.23451724580074	-9.86563378710319E-5	4.55163009382	-2.16670629087E-4	4.1369	0.0640338044738764
-63.478	385.406190666667	-64.27	16.7968	4.14853853853854	12.2545130698115	5.24169765354533	-1.03539577643646E-4	4.56052185727	-2.1545710208E-4	4.1466	0.0436072954490652
-63.477	385.398909333333	-64.269	16.7976	4.16653653653654	12.3625968689728	5.24887806128991	-1.00624411465012E-4	4.5694979728	-2.14550596192E-4	4.1499	0.0425743329580304
-63.476	385.391054666667	-64.268	16.7984	4.18453453453454	12.4663369637169	5.25605846903449	-1.03723632908582E-4	4.57849311747	-2.20807019893E-4	4.1598	0.0676256709946087
-63.475	385.383916666667	-64.267	16.7992	4.20253253253253	12.5749629985143	5.26323887677907	-1.10715785487304E-4	4.58753610184	-2.16435806267E-4	4.1631	0.0531992108938219
-63.474	385.376248333333	-64.266	16.7992	4.22053053053053	12.6852008718457	5.27041928452366	-9.66825704606473E-5	4.59651260455	-2.2292611401E-4	4.1664	0.0667011266297934
-63.473	385.368866666667	-64.265	16.8	4.23852852852853	12.7933321272516	5.27759969226824	-1.05618450049052E-4	4.60550813356	-2.13865415545E-4	4.1755	0.0601608773716367
-63.472	385.361198333333	-64.264	16.8008	4.25652652652653	12.9018245024882	5.28478010001282	-1.09507958858557E-4	4.61454171228	-2.19502705133E-4	4.1788	0.0594084199255483
-63.471	385.35396	-64.263	16.8016	4.27452452452453	13.0134362984534	5.29196050775741	-1.08435964372553E-4	4.62364007454	-2.12635417929E-4	4.189	0.0640080684512408
-63.47	385.346105333333	-64.262	16.8016	4.29252252252252	13.1217535969363	5.29914091550199	-1.01982744145819E-4	4.63267327178	-2.11919529483E-4	4.1923	0.0316886628487048
-63.469	385.339053333333	-64.261	16.8024	4.31052052052052	13.2419548385669	5.30632132324657	-1.05950039966496E-4	4.64174452159	-2.2153481589E-4	4.1982	0.0196960703980708
-63.468	385.330969333333	-64.26	16.8032	4.32851851851852	13.350897787598	5.31350173099115	-1.08220700906433E-4	4.65077116999	-2.15621404327E-4	4.2014	0.0479373797941847
-63.467	385.323172	-64.259	16.804	4.34651651651652	13.4647679563644	5.32068213873574	-1.15225433556351E-4	4.65992507093	-2.15573948711E-4	4.2069	0.0509461188459028
-63.466	385.315546666667	-64.258	16.804	4.36451451451451	13.582434617665	5.32786254648032	-1.0647125776235E-4	4.6690666457	-2.12496743327E-4	4.2145	0.0404866693010031
-63.465	385.307878333333	-64.257	16.8048	4.38251251251251	13.7045690700883	5.3350429542249	-1.07680786314541E-4	4.67810022727	-2.161508783E-4	4.2178	0.0296273969963143
-63.464	385.300496666667	-64.256	16.8056	4.40051051051051	13.8222325111404	5.34222336196948	-1.05114176264143E-4	4.68720991398	-2.09932600654E-4	4.2274	0.0398405036956994
-63.463	385.292842666667	-64.255	16.8064	4.41850850850851	13.9403075847002	5.34940376971407	-1.06386625855972E-4	4.69628154527	-2.1033822496E-4	4.2304	0.0370413703869141
-63.462	385.285217333333	-64.254	16.8064	4.43650650650651	14.0604728619625	5.35658417745865	-1.20770594731156E-4	4.70542928455	-2.04159338184E-4	4.236	0.0296819124500621
-63.461	385.277563333333	-64.253	16.8072	4.45450450450451	14.1784517780216	5.36376458520323	-1.10198317859356E-4	4.71457702097	-2.05150786328E-4	4.243	0.0473021121596413
-63.46	385.270124333333	-64.252	16.808	4.4725025025025	14.3002790664367	5.37094499294781	-1.07809899758822E-4	4.72372823445	-2.09845242362E-4	4.2463	0.0355745579214996
-63.459	385.262742666667	-64.251	16.8088	4.4905005005005	14.4193517981447	5.3781254006924	-1.20956353598496E-4	4.73283753398	-2.14535257979E-4	4.256	0.0420305968650749
-63.458	385.25506	-64.25	16.8088	4.5084984984985	14.5422508529368	5.38530580843698	-1.17591065189021E-4	4.74198218339	-2.16329558531E-4	4.2594	0.0300649134269797
-63.457	385.247492	-64.249	16.8096	4.5264964964965	14.6685765136204	5.39248621618156	-1.2091654541988E-4	4.75109186725	-2.0607378533E-4	4.2647	0.0122696479406458
-63.456	385.239737666667	-64.248	16.8104	4.5444944944945	14.7946768995142	5.39966662392614	-1.14582412885463E-4	4.76031570881	-2.17337267673E-4	4.272	0.0227737804498383
-63.455	385.231897333333	-64.247	16.8112	4.56249249249249	14.9187282784382	5.40684703167073	-1.10256832022351E-4	4.76953799806	-2.18461256066E-4	4.2775	0.0375012676556357
-63.454	385.224558666667	-64.246	16.8112	4.58049049049049	15.047190613356	5.41402743941531	-1.21356764808453E-4	4.77872650473	-2.09400456115E-4	4.283	0.031823402022209
-63.453	385.216990666667	-64.245	16.812	4.59848848848849	15.1787314040398	5.42120784715989	-1.22278470740949E-4	4.78789131261	-2.04547834802E-4	4.2881	0.0311924270967167
-63.452	385.209193333333	-64.244	16.8128	4.61648648648649	15.3048803865943	5.42838825490448	-1.14459297796914E-4	4.79713496422	-2.2428264186E-4	4.2947	0.0234628281782831
-63.451	385.201869	-64.243	16.8136	4.63448448448449	15.4367791834199	5.43556866264906	-1.28531316505689E-4	4.80628270065	-2.18205956215E-4	4.3011	0.0177161127997561
-63.45	385.194057333333	-64.242	16.8136	4.65248248248248	15.5694516134655	5.44274907039364	-1.14150522344034E-4	4.8154684925	-2.10218291388E-4	4.3044	0.0177234006550393
-63.449	385.18626	-64.241	16.8144	4.67048048048048	15.7035264880681	5.44992947813822	-1.26425784645778E-4	4.82474941006	-2.13324087177E-4	4.3073	0.0412349948719924
-63.448	385.178878333333	-64.24	16.8152	4.68847847847848	15.8339939013182	5.45710988588281	-1.20124596421192E-4	4.83399227506	-2.15836859093E-4	4.317	0.0119743926700605
-63.447	385.171410666667	-64.239	16.816	4.70647647647648	15.9656633010251	5.46429029362739	-1.21583835510135E-4	4.84331123663	-2.19245178562E-4	4.3203	0.0218035967894691
-63.446	385.163613333333	-64.238	16.816	4.72447447447448	16.0980086305098	5.47147070137197	-1.22917738809044E-4	4.85253507534	-2.11012608926E-4	4.3303	0.0168082734527744
-63.445	385.155945	-64.237	16.8168	4.74247247247247	16.2412662942776	5.47865110911655	-1.23790130345761E-4	4.86181599005	-2.07251180533E-4	4.3332	0.0362786016026532
-63.444	385.148706666667	-64.236	16.8176	4.76047047047047	16.3815152127331	5.48583151686114	-1.29048098217628E-4	4.87109689906	-2.2777110259E-4	4.3415	0.0150874393998849
-63.443	385.141368	-64.235	16.8184	4.77846846846847	16.5168915143489	5.49301192460572	-1.21284974954174E-4	4.88039989617	-2.18574760509E-4	4.3462	0.0169505546256052
-63.442	385.133298333333	-64.234	16.8184	4.79646646646647	16.6548991534024	5.5001923323503	-1.18879969798966E-4	4.88971579877	-2.17518399761E-4	4.3495	0.0151384482415419
-63.441	385.125859333333	-64.233	16.8192	4.81446446446447	16.7961032214753	5.50737274009488	-1.23582480318083E-4	4.89905378377	-2.210174309E-4	4.3594	0.0313052858726013
-63.44	385.118033333333	-64.232	16.82	4.83246246246246	16.9348118341953	5.51455314783947	-1.24587372052534E-4	4.90842981849	-2.12741221165E-4	4.3623	0.0208154079181059
-63.439	385.11058	-64.231	16.8208	4.85046046046046	17.080258510204	5.52173355558405	-1.30758485609951E-4	4.91776780349	-2.14491236034E-4	4.3651	0.0110629778993083
-63.438	385.102897333333	-64.23	16.8208	4.86845845845846	17.2240013977968	5.52891396332863	-1.2697730385442E-4	4.92717237336	-2.1157361038E-4	4.3749	0.0146391219641234
-63.437	385.0951	-64.229	16.8216	4.88645645645646	17.3715296741904	5.53609437107321	-1.29741225994625E-4	4.93651036122	-2.15770917754E-4	4.3782	0.0271760796773293
-63.436	385.087718333333	-64.228	16.8224	4.90445445445446	17.5166705802467	5.5432747788178	-1.27292563313702E-4	4.94582932279	-2.20889551723E-4	4.3815	0.0111396504456955
-63.435	385.080064333333	-64.227	16.8232	4.92245245245245	17.6608199741228	5.55045518656238	-1.33866206844058E-4	4.95524340437	-2.11307226753E-4	4.391	2.98559543055691E-4
-63.434	385.07231	-64.226	16.8232	4.94045045045045	17.8124110881923	5.55763559430696	-1.31450780033623E-4	4.96458790965	-2.1757913032E-4	4.3943	0.00958335504351894
-63.433	385.064856666667	-64.225	16.824	4.95844844844845	17.963321867234	5.56481600205155	-1.34662319623902E-4	4.97397645038	-2.12522698415E-4	4.4041	0.00772815848761039
-63.432	385.057489333333	-64.224	16.8248	4.97644644644645	18.1097090839187	5.57199640979613	-1.50386246317567E-4	4.98325736509	-2.11740539411E-4	4.4069	0.0172493481337443
-63.431	385.050136333333	-64.223	16.8256	4.99444444444444	18.2645309000762	5.57917681754071	-1.36281313992793E-4	4.99273618721	-2.1566685786E-4	4.4114	0.0260560659193477
-63.43	385.042525333333	-64.222	16.8256	5.01244244244244	18.4207284414208	5.58635722528529	-1.3048627765984E-4	5.00219821449	-2.08149227986E-4	4.42	0.0309951860955434
-63.429	385.035043333333	-64.221	16.8264	5.03044044044044	18.5699298760139	5.59353763302988	-1.3539708402058E-4	5.01166975064	-2.1266213006E-4	4.4233	0.0260088502457718
-63.428	385.027661666667	-64.22	16.8272	5.04843843843844	18.7232309332705	5.60071804077446	-1.39782310052551E-4	5.02110323992	-2.11515293418E-4	4.4352	-0.0107114356984526
-63.427	385.02028	-64.219	16.828	5.06643643643644	18.8747779308858	5.60789844851904	-1.35065926810652E-4	5.03050849843	-2.21473254955E-4	4.4427	-0.0216908904119853
-63.426	385.012812333333	-64.218	16.828	5.08443443443444	19.0393115023394	5.61507885626362	-1.3286483473885E-4	5.03997021849	-2.0521637769E-4	4.4461	-0.00501213374974105
-63.425	385.005459333333	-64.217	16.8288	5.10243243243243	19.1975218179609	5.62225926400821	-1.49262404176191E-4	5.04945080218	-2.09694104611E-4	4.4524	-0.00874898213306807
-63.424	384.997633333333	-64.216	16.8296	5.12043043043043	19.358101892603	5.62943967175279	-1.36619348565659E-4	5.05897036678	-2.07208059761E-4	4.4591	-0.0158305845593298
-63.423	384.990251666667	-64.215	16.8304	5.13842842842843	19.5228707771243	5.63662007949737	-1.42014353542252E-4	5.06847994979	-2.05321239758E-4	4.4644	-0.00213834265822846
-63.422	384.983156666667	-64.214	16.8304	5.15642642642643	19.67941888361	5.64380048724195	-1.36210391260949E-4	5.07797051222	-2.14728117614E-4	4.4719	0.00576039475950561
-63.421	384.97599	-64.213	16.8312	5.17442442442443	19.8412976604742	5.65098089498654	-1.35615317039655E-4	5.08746858225	-2.21547393032E-4	4.4752	-0.0136062670190365
-63.42	384.968393333333	-64.212	16.832	5.19242242242242	20.005063972589	5.65816130273112	-1.50858768857599E-4	5.0969706548	-2.15854253032E-4	4.4816	-0.0241762340109039
-63.419	384.960782333333	-64.211	16.8328	5.21042042042042	20.1710439252003	5.6653417104757	-1.42156291448736E-4	5.10647747085	-2.15591416985E-4	4.4882	-0.00929524282342937
-63.418	384.953716	-64.21	16.8328	5.22841841841842	20.3386424302175	5.67252211822029	-1.46297678953567E-4	5.11604689682	-2.21716189965E-4	4.4935	-0.00969557105794771
-63.417	384.946434666667	-64.209	16.8336	5.24641641641642	20.5092137179076	5.67970252596487	-1.42704235818937E-4	5.12562307039	-2.04779321828E-4	4.4982	-0.0164858119493945
-63.416	384.938809333333	-64.208	16.8344	5.26441441441441	20.6731967746306	5.68688293370945	-1.49045879259509E-4	5.13520874713	-2.08242283802E-4	4.5041	-0.0143159666224822
-63.415	384.931757333333	-64.207	16.8352	5.28241241241241	20.8438190778545	5.69406334145403	-1.42308200526058E-4	5.14479442956	-2.14991115571E-4	4.5096	-0.00956455536012439
-63.414	384.924648	-64.206	16.8352	5.30041041041041	21.0151801231354	5.70124374919862	-1.4530926823695E-4	5.15442526815	-2.13469481314E-4	4.5171	-0.0212433250391944
-63.413	384.916793333333	-64.205	16.836	5.31840840840841	21.1854964702042	5.7084241569432	-1.49552114549435E-4	5.16394677672	-2.08835701563E-4	4.5215	-0.0059921656001059
-63.412	384.909784333333	-64.204	16.8368	5.33640640640641	21.3609286104751	5.71560456468778	-1.55989657958046E-4	5.17357051172	-2.16845905398E-4	4.5271	-0.00822454503142169
-63.411	384.902316666667	-64.203	16.8376	5.35440440440441	21.5394992844156	5.72278497243236	-1.42153528562321E-4	5.18310679832	-2.21041815173E-4	4.5333	-0.00423279127915734
-63.41	384.895064	-64.202	16.8376	5.3724024024024	21.7119525989988	5.72996538017695	-1.59091151923901E-4	5.19270711318	-2.14813699523E-4	4.5366	-0.023339389213442
-63.409	384.888126666667	-64.201	16.8384	5.3904004004004	21.8845886300686	5.73714578792153	-1.58261287925075E-4	5.20233707932	-2.12712690814E-4	4.5452	-0.0262941796086675
-63.408	384.880816666667	-64.2	16.8392	5.4083983983984	22.0655490818241	5.74432619566611	-1.66005355533639E-4	5.21189422375	-2.11318989219E-4	4.5496	-0.0261158160598872
-63.407	384.873263	-64.199	16.84	5.4263963963964	22.2385111739534	5.75150660341069	-1.53129988004368E-4	5.22147884056	-2.09352338229E-4	4.5562	-0.0424363990828608
-63.406	384.865967333333	-64.198	16.84	5.44439439439439	22.4259430724814	5.75868701115528	-1.57394689901577E-4	5.23112266463	-2.1802837912E-4	4.5622	-0.0353233416530168
-63.405	384.858614333333	-64.197	16.8408	5.46239239239239	22.6083741336011	5.76586741889986	-1.58696268881376E-4	5.24075591421	-2.24879320891E-4	4.5657	-0.0360652164145979
-63.404	384.851318666667	-64.196	16.8416	5.48039039039039	22.791785333996	5.77304782664444	-1.54720268156744E-4	5.25036062008	-2.22614541503E-4	4.5743	-0.0291865808935715
-63.403	384.844496	-64.195	16.8424	5.49838838838839	22.9749456281214	5.78022823438902	-1.59427067454786E-4	5.26001289879	-2.12877112136E-4	4.578	-0.0195506682609747
-63.402	384.8371	-64.194	16.8424	5.51638638638639	23.1572410821443	5.78740864213361	-1.65260698480275E-4	5.26968419523	-2.25552610328E-4	4.5813	-0.0350578114674565
-63.401	384.829876	-64.193	16.8432	5.53438438438439	23.342201280482	5.79458904987819	-1.60407075486662E-4	5.27933646253	-2.20211804381E-4	4.5911	-0.0298559477000266
-63.4	384.822795333333	-64.192	16.844	5.55238238238238	23.5291289499152	5.80176945762277	-1.56655558276201E-4	5.28899825011	-2.1176701187E-4	4.5944	-0.0268109060953852
-63.399	384.815786333333	-64.191	16.8448	5.57038038038038	23.7134358955175	5.80894986536736	-1.59775014044736E-4	5.29868904761	-2.23441611113E-4	4.601	-0.0320605909707571
-63.398	384.808490666667	-64.19	16.8448	5.58837837837838	23.9093355202368	5.81613027311194	-1.60932291185624E-4	5.3083693924	-2.17273434994E-4	4.6043	-0.0397890919016479
-63.397	384.80184	-64.189	16.8456	5.60637637637638	24.0993489913886	5.82331068085652	-1.60267536715859E-4	5.31805105972	-2.14743014762E-4	4.6094	-0.0155027901698897
-63.396	384.794386666667	-64.188	16.8464	5.62437437437438	24.2906061702022	5.8304910886011	-1.59474503848571E-4	5.32776907269	-2.05789091773E-4	4.6169	-0.0343847972886389
-63.395	384.787076666667	-64.187	16.8472	5.64237237237237	24.4868213697762	5.83767149634569	-1.62876522804297E-4	5.33739280199	-2.16029831755E-4	4.6202	-0.0439051012918788
-63.394	384.779981666667	-64.186	16.8472	5.66037037037037	24.6805605124932	5.84485190409027	-1.60653229430965E-4	5.34714021498	-2.12407305755E-4	4.6302	-0.0292122062843952
-63.393	384.772886666667	-64.185	16.848	5.67836836836837	24.8738328052347	5.85203231183485	-1.66445466322435E-4	5.35684006084	-2.15366678561E-4	4.6334	-0.0282588520515051
-63.392	384.765949333333	-64.184	16.8488	5.69636636636637	25.0725418879701	5.85921271957943	-1.6583636296352E-4	5.36656844469	-2.14435394888E-4	4.6383	-0.0488856266120961
-63.391	384.758725333333	-64.183	16.8496	5.71436436436436	25.2689911394303	5.86639312732402	-1.68185854416823E-4	5.37629883802	-2.23972045846E-4	4.6458	-0.0512917431829321
-63.39	384.751716333333	-64.182	16.8496	5.73236236236236	25.4668426990574	5.8735735350686	-1.57292884432859E-4	5.3860464375	-2.16691238014E-4	4.6504	-0.0338647894887081
-63.389	384.744850666667	-64.181	16.8504	5.75036036036036	25.6655741660841	5.88075394281318	-1.75834156520438E-4	5.39575598441	-2.05735292979E-4	4.6586	-0.0367198313967343
-63.388	384.737626666667	-64.18	16.8512	5.76835835835836	25.8695228473897	5.88793435055776	-1.67392303965586E-4	5.40552261873	-2.18215611923E-4	4.6619	-0.0527055362082545
-63.387	384.730345333333	-64.179	16.852	5.78635635635636	26.0737207770732	5.89511475830235	-1.62513930914833E-4	5.41529598366	-2.13492886228E-4	4.6672	-0.0507354714250748
-63.386	384.723121333333	-64.178	16.852	5.80435435435436	26.2766534333836	5.90229516604693	-1.68305647567239E-4	5.42506539054	-2.1495118328E-4	4.6749	-0.0608772277796378
-63.385	384.715553333333	-64.177	16.8528	5.82235235235235	26.4831650592565	5.90947557379151	-1.73393534116978E-4	5.43482251029	-2.12549332322E-4	4.6794	-0.0508081196679685
-63.384	384.708759333333	-64.176	16.8536	5.84035035035035	26.6880687002505	5.9166559815361	-1.72358592947327E-4	5.44461768262	-2.08679830438E-4	4.6844	-0.0613346931852023
-63.383	384.701535333333	-64.175	16.8544	5.85834834834835	26.8982314066327	5.92383638928068	-1.68152232817395E-4	5.45441286065	-2.15143071719E-4	4.691	-0.0485766694732174
-63.382	384.694053333333	-64.174	16.8544	5.87634634634635	27.1025812472776	5.93101679702526	-1.75155871213719E-4	5.46418526461	-2.10853946888E-4	4.6964	-0.0514916930945574
-63.381	384.68746	-64.173	16.8552	5.89434434434434	27.3169406121836	5.93819720476984	-1.70000478596346E-4	5.4739444695	-2.11186638224E-4	4.7041	-0.0470134793972444
-63.38	384.680236	-64.172	16.856	5.91234234234234	27.525643423509	5.94537761251443	-1.64342300014816E-4	5.48372226107	-2.15179373906E-4	4.7092	-0.0483694269944163
-63.379	384.673241333333	-64.171	16.8568	5.93034034034034	27.7409904571464	5.95255802025901	-1.76899423099343E-4	5.49350792453	-2.22562563957E-4	4.7136	-0.0561176999034946
-63.378	384.665816666667	-64.17	16.8568	5.94833833833834	27.9543293296709	5.95973842800359	-1.77227812105669E-4	5.50331260572	-2.15527735678E-4	4.7202	-0.0589442172959662
-63.377	384.65865	-64.169	16.8576	5.96633633633634	28.1678558899613	5.96691883574817	-1.74658767790371E-4	5.51311259812	-2.07310843305E-4	4.7233	-0.0730000776673872
-63.376	384.651970666667	-64.168	16.8584	5.98433433433433	28.3873090652241	5.97409924349276	-1.73282136593848E-4	5.5229505175	-2.1517214385E-4	4.7321	-0.0509319670625892
-63.375	384.644918666667	-64.167	16.8592	6.00233233233233	28.6023616061453	5.98127965123734	-1.85801129048385E-4	5.53280276012	-2.1695342821E-4	4.7361	-0.0631001492598565
-63.374	384.637694666667	-64.166	16.8592	6.02033033033033	28.8251930624525	5.98846005898192	-1.83685598805588E-4	5.54263598502	-2.12998409954E-4	4.7394	-0.0621375682704255
-63.373	384.6307	-64.165	16.86	6.03832832832833	29.0444542049353	5.9956404667265	-1.91299466657352E-4	5.55253722058	-2.18741811046E-4	4.7491	-0.0675930105010164
-63.372	384.623533333333	-64.164	16.8608	6.05632632632633	29.2697606680733	6.00282087447109	-1.9236296355009E-4	5.5623880488	-2.15880663999E-4	4.7524	-0.0549874046132375
-63.371	384.616753666667	-64.163	16.8616	6.07432432432433	29.4878493312953	6.01000128221567	-1.81065961484168E-4	5.57224029713	-2.19729020309E-4	4.7586	-0.0637833344988715
-63.37	384.609601333333	-64.162	16.8616	6.09232232232232	29.7210052931733	6.01718168996025	-1.83035119292454E-4	5.58214010688	-2.19779488767E-4	4.7615	-0.0693797318243847
-63.369	384.602449	-64.161	16.8624	6.11032032032032	29.9380012756097	6.02436209770483	-1.85255958544631E-4	5.59202089321	-2.13581426729E-4	4.7714	-0.0697613223672067
-63.368	384.595497333333	-64.16	16.8632	6.12831831831832	30.1637832946644	6.03154250544942	-1.85595890989344E-4	5.60195258243	-2.06361002749E-4	4.7747	-0.0629258920824961
-63.367	384.589133333333	-64.159	16.864	6.14631631631632	30.3943710726519	6.038722913194	-1.94617685883734E-4	5.61189082332	-2.20751645674E-4	4.778	-0.0561685410519373
-63.366	384.581837666667	-64.158	16.864	6.16431431431431	30.6210670109105	6.04590332093858	-1.93448763598382E-4	5.6217678839	-2.26261168977E-4	4.7878	-0.061331235433074
-63.365	384.575115333333	-64.157	16.8648	6.18231231231231	30.853075210233	6.05308372868316	-1.81290334664968E-4	5.63162013223	-2.20026552618E-4	4.7906	-0.062875066808098
-63.364	384.568206666667	-64.156	16.8656	6.20031031031031	31.0824556233485	6.06026413642775	-1.92433088607255E-4	5.64151530597	-2.16912863467E-4	4.8003	-0.0651852488082586
-63.363	384.560753333333	-64.155	16.8664	6.21830830830831	31.3133337874542	6.06744454417233	-1.88999712471873E-4	5.65146832648	-2.18724079238E-4	4.8037	-0.0736501204948654
-63.362	384.553945	-64.154	16.8664	6.23630630630631	31.5572597962256	6.07462495191691	-1.96090518576114E-4	5.66137662893	-2.20518660448E-4	4.807	-0.0651707288295992
-63.361	384.547208333333	-64.153	16.8672	6.2543043043043	31.7885093028419	6.0818053596615	-1.86216351720679E-4	5.67137759578	-2.24003985018E-4	4.8165	-0.0832944478189236
-63.36	384.540256666667	-64.152	16.868	6.2723023023023	32.0217441187963	6.08898576740608	-1.88226152541744E-4	5.6813633981	-2.20431683173E-4	4.8198	-0.0839403819227476
-63.359	384.53309	-64.151	16.8688	6.2903003003003	32.2629392806473	6.09616617515066	-1.91522991234442E-4	5.69133288878	-2.19430768219E-4	4.8295	-0.0720921967628722
-63.358	384.525995	-64.15	16.8688	6.3082982982983	32.4985263259768	6.10334658289524	-2.03874074065621E-4	5.70125172197	-2.18806322006E-4	4.8324	-0.0777558940951685
-63.357	384.519072	-64.149	16.8696	6.3262962962963	32.7388081823992	6.11052699063983	-1.94179778395247E-4	5.71130177878	-2.17185076672E-4	4.8368	-0.064651460331074
-63.356	384.512521666667	-64.148	16.8704	6.34429429429429	32.9826469076334	6.11770739838441	-1.89566131671852E-4	5.72126855767	-2.10764287228E-4	4.8454	-0.0776577682130688
-63.355	384.505828	-64.147	16.8712	6.36229229229229	33.2192128436425	6.12488780612899	-1.95681363122309E-4	5.73133045372	-2.22464482403E-4	4.8487	-0.08853770129541
-63.354	384.49869	-64.146	16.8712	6.38029029029029	33.4655152462079	6.13206821387357	-1.95291966656329E-4	5.7413741139	-2.15670868945E-4	4.8542	-0.0897677701705978
-63.353	384.491666666667	-64.145	16.872	6.39828828828829	33.7149396414188	6.13924862161816	-1.95841643015331E-4	5.75139718122	-2.27631733298E-4	4.8615	-0.0835704402042973
-63.352	384.48536	-64.144	16.8728	6.41628628628629	33.9577688650877	6.14642902936274	-2.00953541335768E-4	5.76145907727	-2.15239335139E-4	4.866	-0.0742272288100472
-63.351	384.478351	-64.143	16.8736	6.43428428428428	34.2062607358457	6.15360943710732	-1.9307557866718E-4	5.77153999959	-2.25393661738E-4	4.8746	-0.0888426350504246
-63.35	384.471313333333	-64.142	16.8736	6.45228228228228	34.4550379869201	6.1607898448519	-1.98153462691629E-4	5.78159163155	-2.22152828975E-4	4.8779	-0.0934644625562127
-63.349	384.464892	-64.141	16.8744	6.47028028028028	34.7050421699936	6.16797025259649	-1.99271461374306E-4	5.79165427997	-2.24636270804E-4	4.8845	-0.0822419138845294
-63.348	384.45784	-64.14	16.8752	6.48827827827828	34.9628496837076	6.17515066034107	-2.00030443457766E-4	5.8017732463	-2.27489337109E-4	4.8898	-0.0855696391380026
-63.347	384.451361333333	-64.139	16.876	6.50627627627628	35.2213180997835	6.18233106808565	-2.06104811082113E-4	5.81202349144	-2.29954731255E-4	4.894	-0.0819299781743947
-63.346	384.444424	-64.138	16.876	6.52427427427427	35.4763645213881	6.18951147583023	-2.06497043436344E-4	5.82221817578	-2.23382366729E-4	4.9009	-0.0858200440944834
-63.345	384.438045666667	-64.137	16.8768	6.54227227227227	35.7266750254671	6.19669188357482	-1.92003682463446E-4	5.83237748131	-2.1730649537E-4	4.907	-0.081624946990885
-63.344	384.430893333333	-64.136	16.8776	6.56027027027027	35.9865586802513	6.2038722913194	-2.02789084958118E-4	5.84254400907	-2.1786806582E-4	4.9103	-0.0917774459023771
-63.343	384.424586666667	-64.135	16.8784	6.57826826826827	36.2423015734321	6.21105269906398	-2.03863636018271E-4	5.85279271426	-2.17848378137E-4	4.9181	-0.0988067349105156
-63.342	384.417649333333	-64.134	16.8784	6.59626626626627	36.5038346703153	6.21823310680857	-1.9094678474355E-4	5.86293414632	-2.24783684652E-4	4.9236	-0.120282992570469
-63.341	384.410826666667	-64.133	16.8792	6.61426426426426	36.7667067926632	6.22541351455315	-2.15518109818167E-4	5.87326239037	-2.17107915548E-4	4.9298	-0.107838475172527
-63.34	384.404405333333	-64.132	16.88	6.63226226226226	37.031776153145	6.23259392229773	-2.11659577096545E-4	5.88341940357	-2.21929297613E-4	4.9353	-0.0982447795756802
-63.339	384.397683	-64.131	16.8808	6.65026026026026	37.2891708622386	6.23977433004231	-2.08666960089886E-4	5.89359047508	-2.17325494378E-4	4.9393	-0.107606266793868
-63.338	384.39119	-64.13	16.8808	6.66825825825826	37.5520969145623	6.2469547377869	-2.12359030715972E-4	5.90377149395	-2.22418754135E-4	4.947	-0.0937220265916898
-63.337	384.384295666667	-64.129	16.8816	6.68625625625626	37.8188915543673	6.25413514553148	-2.01855359293209E-4	5.914042662	-2.14287929108E-4	4.9528	-0.0971021841084842
-63.336	384.37786	-64.128	16.8824	6.70425425425425	38.0835439385292	6.26131555327606	-2.01615879200773E-4	5.92419967805	-2.26913713607E-4	4.959	-0.114891522975186
-63.335	384.371266666667	-64.127	16.8832	6.72225225225225	38.3474265309646	6.26849596102064	-2.13961518220083E-4	5.93442028756	-2.16528255855E-4	4.9623	-0.100032423466451
-63.334	384.364386666667	-64.126	16.8832	6.74025025025025	38.6198506978482	6.27567636876523	-1.98264693968584E-4	5.9446728108	-2.25581543931E-4	4.9707	-0.115185048282609
-63.333	384.358309333333	-64.125	16.884	6.75824824824825	38.894647924692	6.28285677650981	-2.06669550703179E-4	5.95500143919	-2.20735766117E-4	4.9746	-0.11520298389499
-63.332	384.351658666667	-64.124	16.8848	6.77624624624625	39.1643682958831	6.29003718425439	-2.08359814690824E-4	5.96527299442	-2.28307855188E-4	4.978	-0.123405588638004
-63.331	384.344965	-64.123	16.8856	6.79424424424424	39.4392665140234	6.29721759199897	-2.15445837243201E-4	5.97547942459	-2.27466408695E-4	4.9879	-0.129012096805956
-63.33	384.338701333333	-64.122	16.8856	6.81224224224224	39.713636079192	6.30439799974356	-2.14557013210993E-4	5.98578864521	-2.20134478483E-4	4.9908	-0.122753590836459
-63.329	384.332136666667	-64.121	16.8864	6.83024024024024	39.9920152899668	6.31157840748814	-2.21100774701808E-4	5.99607883669	-2.16173938567E-4	5.0005	-0.109020180542428
-63.328	384.325672333333	-64.12	16.8872	6.84823823823824	40.2685929358529	6.31875881523272	-2.17082837452354E-4	6.0064070836	-2.18615446309E-4	5.0038	-0.111172961093502
-63.327	384.319294	-64.119	16.888	6.86623623623624	40.5489453142718	6.32593922297731	-2.12307093754504E-4	6.01666881461	-2.15512983211E-4	5.0067	-0.112796719723718
-63.326	384.312786666667	-64.118	16.888	6.88423423423423	40.8338156490931	6.33311963072189	-2.13537753080266E-4	6.02698747227	-2.19064082243E-4	5.0161	-0.132923002515811
-63.325	384.30648	-64.117	16.8888	6.90223223223223	41.1098539704254	6.34030003846647	-2.15114690852186E-4	6.03735376889	-2.18665589296E-4	5.0194	-0.127176171015961
-63.324	384.300116	-64.116	16.8896	6.92023023023023	41.3872295600087	6.34748044621105	-2.20796755573658E-4	6.0476737289	-2.18910561231E-4	5.0247	-0.137086459630998
-63.323	384.293866666667	-64.115	16.8904	6.93822822822823	41.674642964806	6.35466085395564	-2.06312177174484E-4	6.05804040985	-2.27926513208E-4	5.0325	-0.127828035577702
-63.322	384.287445333333	-64.114	16.8904	6.95622622622623	41.9576655605399	6.36184126170022	-2.21576138242186E-4	6.06835001195	-2.22723691384E-4	5.0358	-0.134374893253061
-63.321	384.281425333333	-64.113	16.8912	6.97422422422422	42.2454621070954	6.3690216694448	-2.19047112264781E-4	6.0788498769	-2.2808653059E-4	5.0451	-0.128077952002771
-63.32	384.275118666667	-64.112	16.892	6.99222222222222	42.5319287482356	6.37620207718938	-2.22897464393384E-4	6.089159479	-2.30108443947E-4	5.0482	-0.142186481566825
-63.319	384.269041333333	-64.111	16.8928	7.01022022022022	42.8186954108729	6.38338248493397	-2.23378037341328E-4	6.09956421252	-2.24439348539E-4	5.0537	-0.136981366488478
-63.318	384.262964	-64.11	16.8928	7.02821821821822	43.1129956957025	6.39056289267855	-2.18439762138571E-4	6.10987979267	-2.26718363622E-4	5.0599	-0.131528916532184
-63.317	384.256944	-64.109	16.8936	7.04621621621622	43.3981255954286	6.39774330042313	-2.26855860011668E-4	6.12035465327	-2.31350040374E-4	5.0641	-0.12855950696128
-63.316	384.250637333333	-64.108	16.8944	7.06421421421422	43.6944112246363	6.40492370816771	-2.1705351674909E-4	6.13076459619	-2.28539169466E-4	5.0706	-0.124470602549219
-63.315	384.244674666667	-64.107	16.8952	7.08221221221221	43.9870934737534	6.4121041159123	-2.17472297496282E-4	6.14122602424	-2.29222534102E-4	5.0773	-0.147864237967115
-63.314	384.238941333333	-64.106	16.8952	7.10021021021021	44.2794335959641	6.41928452365688	-2.2542282980822E-4	6.15161134714	-2.28172460198E-4	5.0835	-0.143796892023512
-63.313	384.232634666667	-64.105	16.896	7.11820820820821	44.5843159618911	6.42646493140146	-2.23117669388895E-4	6.16210677135	-2.19398936347E-4	5.0888	-0.131662987048057
-63.312	384.226786666667	-64.104	16.8968	7.13620620620621	44.879148986034	6.43364533914604	-2.32130562138039E-4	6.1726066363	-2.1933113671E-4	5.0932	-0.162292687849246
-63.311	384.220938666667	-64.103	16.8976	7.15420420420421	45.177824504596	6.44082574689063	-2.29086695557303E-4	6.18314455381	-2.26072689356E-4	5.1009	-0.172591460482436
-63.31	384.214632	-64.102	16.8976	7.1722022022022	45.4812650453481	6.44800615463521	-2.29262919844776E-4	6.19366634845	-2.23448087919E-4	5.1058	-0.153417587785151
-63.309	384.208956	-64.101	16.8984	7.1902002002002	45.7780738478875	6.45518656237979	-2.33264305838165E-4	6.2041442837	-2.30615058738E-4	5.1126	-0.162751800032953
-63.308	384.202878666667	-64.1	16.8992	7.2081981981982	46.0825113752357	6.46236697012438	-2.31216859312578E-4	6.21466317493	-2.23048242606E-4	5.1179	-0.154571329429756
-63.307	384.197202666667	-64.099	16.9	7.2261961961962	46.393010983521	6.46954737786896	-2.33745908643799E-4	6.22523914501	-2.22871029223E-4	5.1223	-0.154864316991299
-63.306	384.190853	-64.098	16.9	7.2441941941942	46.686144522831	6.47672778561354	-2.25935953147485E-4	6.23583277529	-2.23646455156E-4	5.1301	-0.148580568266233
-63.305	384.185277333333	-64.097	16.9008	7.26219219219219	46.9993985148403	6.48390819335812	-2.27020326484219E-4	6.24646719032	-2.15587736472E-4	5.1312	-0.160452011359438
-63.304	384.179486666667	-64.096	16.9016	7.28019019019019	47.3062153424064	6.49108860110271	-2.38237781706139E-4	6.25702413411	-2.27845979888E-4	5.1413	-0.151844048067685
-63.303	384.173868	-64.095	16.9024	7.29818818818819	47.6147162507711	6.49826900884729	-2.35279926403382E-4	6.26765696996	-2.19355216045E-4	5.144	-0.15757710387793
-63.302	384.168249333333	-64.094	16.9024	7.31618618618619	47.9306610564563	6.50544941659187	-2.43405954307595E-4	6.27829023199	-2.1661165727E-4	5.1473	-0.1587595384333
-63.301	384.162	-64.093	16.9032	7.33418418418419	48.2421708290934	6.51262982433645	-2.41297545867761E-4	6.28898091249	-2.29511151018E-4	5.157	-0.163352003968529
-63.3	384.156553333333	-64.092	16.904	7.35218218218218	48.5491129817841	6.51981023208104	-2.29005025190993E-4	6.29957535329	-2.17448197839E-4	5.1603	-0.17083869958288
-63.299	384.150934666667	-64.091	16.9048	7.37018018018018	48.8631134426226	6.52699063982562	-2.45532603460289E-4	6.31017034966	-2.10694190161E-4	5.1698	-0.170740994895903
-63.298	384.145144	-64.09	16.9048	7.38817817817818	49.1841635616132	6.5341710475702	-2.46898756837254E-4	6.32087950088	-2.1758729407E-4	5.1729	-0.167643458830579
-63.297	384.139439333333	-64.089	16.9056	7.40617617617618	49.4945857397929	6.54135145531478	-2.4929650274294E-4	6.3315315761	-2.20365185843E-4	5.1784	-0.164968066667017
-63.296	384.133677333333	-64.088	16.9064	7.42417417417417	49.8229204956105	6.54853186305937	-2.40536310415007E-4	6.34222170389	-2.24366643049E-4	5.1861	-0.156538848968278
-63.295	384.128273666667	-64.087	16.9072	7.44217217217217	50.1343026998897	6.55571227080395	-2.36501982511442E-4	6.35291469324	-2.19192221307E-4	5.1894	-0.166895070551745
-63.294	384.122898666667	-64.086	16.9072	7.46017017017017	50.4541715569136	6.56289267854853	-2.36632604376253E-4	6.36360195947	-2.31275578797E-4	5.1945	-0.169248191314081
-63.293	384.117394666667	-64.085	16.908	7.47816816816817	50.7766297869916	6.57007308629312	-2.43300072975891E-4	6.37427669119	-2.21051202971E-4	5.202	-0.152332305239312
-63.292	384.111948	-64.084	16.9088	7.49616616616617	51.1014368606386	6.5772534940377	-2.34781508632824E-4	6.3849251362	-2.2120021709E-4	5.2073	-0.162512952781187
-63.291	384.106071333333	-64.083	16.9096	7.51416416416417	51.4311364038322	6.58443390178228	-2.42704233448108E-4	6.39569136627	-2.12358764282E-4	5.2115	-0.15454240917332
-63.29	384.100782333333	-64.082	16.9096	7.53216216216216	51.7487981873492	6.59161430952686	-2.40189422822888E-4	6.40646237956	-2.22676112698E-4	5.219	-0.181377206379166
-63.289	384.095493333333	-64.081	16.9104	7.55016016016016	52.0743808211497	6.59879471727145	-2.39385774567998E-4	6.41720997053	-2.22640287977E-4	5.2245	-0.177074029522239
-63.288	384.090390666667	-64.08	16.9112	7.56815815815816	52.3975432302554	6.60597512501603	-2.38515579907711E-4	6.42799561408	-2.18486522764E-4	5.2312	-0.180347314269218
-63.287	384.084944	-64.079	16.912	7.58615615615616	52.7336390874179	6.61315553276061	-2.49746859900223E-4	6.43881337399	-2.20354415476E-4	5.236	-0.183205101184253
-63.286	384.079655	-64.078	16.9128	7.60415415415416	53.0622832292241	6.62033594050519	-2.4822657780065E-4	6.4494844755	-2.23003757454E-4	5.2402	-0.172454203270692
-63.285	384.074452	-64.077	16.9128	7.62215215215215	53.395470146652	6.62751634824978	-2.49596885743839E-4	6.46032681356	-2.15901297061E-4	5.2486	-0.185542009652558
-63.284	384.069062666667	-64.076	16.9136	7.64015015015015	53.7222007961648	6.63469675599436	-2.52204480237429E-4	6.47107402021	-2.23956991572E-4	5.2528	-0.179512704640246
-63.283	384.063902666667	-64.075	16.9144	7.65814814814815	54.0562634256728	6.64187716373894	-2.53182506691554E-4	6.48188577923	-2.24633509358E-4	5.2559	-0.194385732808067
-63.282	384.058857333333	-64.074	16.9152	7.67614614614615	54.3955782281707	6.64905757148352	-2.44994774745289E-4	6.49264453863	-2.14924665555E-4	5.2659	-0.186192118365688
-63.281	384.053984	-64.073	16.9152	7.69414414414414	54.738421130828	6.65623797922811	-2.47327305003598E-4	6.50343804003	-2.07947447341E-4	5.2691	-0.173437344734143
-63.28	384.048766666667	-64.072	16.916	7.71214214214214	55.0640173629985	6.66341838697269	-2.4974921055764E-4	6.51429978872	-2.09438323704E-4	5.2775	-0.21576017654
-63.279	384.043434666667	-64.071	16.9168	7.73014014014014	55.4083485167584	6.67059879471727	-2.55945445649504E-4	6.52518056368	-2.08198431362E-4	5.2817	-0.203615729401018
-63.278	384.038389333333	-64.07	16.9176	7.74813813813814	55.7524341715283	6.67777920246185	-2.51366083988979E-4	6.53604230951	-2.23296115824E-4	5.2851	-0.182276731470893
-63.277	384.033516	-64.069	16.9176	7.76613613613614	56.0924774414414	6.68495961020644	-2.50613208310541E-4	6.54689427869	-2.14993970211E-4	5.2912	-0.185816701015703
-63.276	384.028341666667	-64.068	16.9184	7.78413413413414	56.4266875019278	6.69214001795102	-2.58399387176337E-4	6.55773661675	-2.20428374077E-4	5.2956	-0.188045044492373
-63.275	384.023253333333	-64.067	16.9192	7.80213213213213	56.7777539514102	6.6993204256956	-2.48709762312408E-4	6.56865505425	-2.23007862289E-4	5.3042	-0.207816437890195
-63.274	384.018208	-64.066	16.9192	7.82013013013013	57.1135658746916	6.70650083344018	-2.48262863781189E-4	6.57950832197	-2.13783451981E-4	5.3076	-0.195209116079542
-63.273	384.013334666667	-64.065	16.92	7.83812812812813	57.4645877963548	6.71368124118477	-2.45813390651486E-4	6.5903777801	-2.09628836243E-4	5.3131	-0.192558782252428
-63.272	384.008748	-64.064	16.9208	7.85612612612613	57.8138684006634	6.72086164892935	-2.52731446814681E-4	6.60130059189	-2.22035682408E-4	5.3204	-0.205838806076283
-63.271	384.003645333333	-64.063	16.9208	7.87412412412412	58.1674624463423	6.72804205667393	-2.5168235685553E-4	6.6122146551	-2.1273669603E-4	5.3257	-0.206250283786023
-63.27	383.998800666667	-64.062	16.9216	7.89212212212212	58.5113974382801	6.73522246441852	-2.66098720593312E-4	6.62315507699	-2.20595367055E-4	5.3301	-0.206196015888254
-63.269	383.993841333333	-64.061	16.9224	7.91012012012012	58.860270201861	6.7424028721631	-2.5639714495993E-4	6.63418187391	-2.16383467911E-4	5.3392	-0.206138313164114
-63.268	383.989197333333	-64.06	16.9224	7.92811811811812	59.2095790584815	6.74958327990768	-2.56127155758151E-4	6.64513913544	-2.10214176809E-4	5.3427	-0.191295016835081
-63.267	383.984209333333	-64.059	16.9232	7.94611611611612	59.5664099551066	6.75676368765226	-2.54724993855479E-4	6.65607736782	-2.2223758293E-4	5.3491	-0.197100785760573
-63.266	383.979536666667	-64.058	16.924	7.96411411411411	59.9222057246745	6.76394409539685	-2.58375357451347E-4	6.66709671802	-2.23788015988E-4	5.3546	-0.210558308442708
-63.265	383.974634666667	-64.057	16.924	7.98211211211211	60.2717085724232	6.77112450314143	-2.59330646051624E-4	6.67805358957	-2.2031675619E-4	5.3608	-0.227843598039366
-63.264	383.97022	-64.056	16.9248	8.00011011011011	60.6374919250544	6.77830491088601	-2.59812796566527E-4	6.68910557826	-2.14019275419E-4	5.3683	-0.221480101045069
-63.263	383.965346666667	-64.055	16.9248	8.01810810810811	60.9936258844644	6.78548531863059	-2.70281996350269E-4	6.70010049952	-2.18947217002E-4	5.3734	-0.226123788674938
-63.262	383.961046666667	-64.054	16.9256	8.03610610610611	61.3491752453231	6.79266572637518	-2.64560169120634E-4	6.71111444707	-2.15983310716E-4	5.3782	-0.219640676743822
-63.261	383.956345333333	-64.053	16.9264	8.0541041041041	61.7131643771517	6.79984613411976	-2.58336275525734E-4	6.72216644433	-2.13687791809E-4	5.3844	-0.21608838449403
-63.26	383.951472	-64.052	16.9264	8.0721021021021	62.0724829383061	6.80702654186434	-2.66986875801093E-4	6.73319669686	-2.11902762695E-4	5.3897	-0.215615983187101
-63.259	383.947014333333	-64.051	16.9272	8.0901001001001	62.4325805951411	6.81420694960892	-2.59159885402427E-4	6.74427043029	-2.19124851124E-4	5.3975	-0.228993378379906
-63.258	383.942184	-64.05	16.9272	8.1080980980981	62.7962359149248	6.82138735735351	-2.59830981092203E-4	6.75530340412	-2.25732133044E-4	5.4023	-0.22799148428203
-63.257	383.937826666667	-64.049	16.928	8.1260960960961	63.1649179389387	6.82856776509809	-2.7795722300516E-4	6.76642993232	-2.24200276174E-4	5.4065	-0.232680772569569
-63.256	383.933469333333	-64.048	16.928	8.1440940940941	63.5300266655473	6.83574817284267	-2.69509369002951E-4	6.77752036072	-2.20464562138E-4	5.4098	-0.221786599357346
-63.255	383.928825333333	-64.047	16.9288	8.16209209209209	63.8925269102079	6.84292858058725	-2.72816804307942E-4	6.78862030083	-2.14955108549E-4	5.4198	-0.224559302257003
-63.254	383.924697333333	-64.046	16.9288	8.18009009009009	64.2635630566901	6.85010898833184	-2.70632705647413E-4	6.79974877323	-2.20068578137E-4	5.4226	-0.222374185326405
-63.253	383.920196666667	-64.045	16.9296	8.19808808808809	64.6256833686885	6.85728939607642	-2.60672491340765E-4	6.81093434161	-2.14736089647E-4	5.4293	-0.220116765916771
-63.252	383.915810666667	-64.044	16.9296	8.21608608608609	64.997562111363	6.864469803821	-2.70122924900628E-4	6.8221008409	-2.21222769759E-4	5.4379	-0.210193959138262
-63.251	383.911510666667	-64.043	16.9304	8.23408408408409	65.3711934841813	6.87165021156559	-2.79313219657796E-4	6.83327613187	-2.14411048947E-4	5.4417	-0.211041808697752
-63.25	383.907210666667	-64.042	16.9304	8.25208208208208	65.7501582937881	6.87883061931017	-2.749498760894E-4	6.84444227256	-2.22395765219E-4	5.4492	-0.215705932486652
-63.249	383.902910666667	-64.041	16.9312	8.27008008008008	66.1224849743959	6.88601102705475	-2.69395431377251E-4	6.85561792498	-2.14661375429E-4	5.4547	-0.244754751771003
-63.248	383.898496	-64.04	16.9312	8.28807807807808	66.4891606813227	6.89319143479933	-2.7325625869509E-4	6.86682210968	-2.21847085097E-4	5.4547	-0.260489921157458
-63.247	383.894196	-64.039	16.932	8.30607607607608	66.8622049620485	6.90037184254392	-2.63616655497405E-4	6.87795971238	-2.12298818849E-4	5.4647	-0.248702043235214
-63.246	383.890182666667	-64.038	16.932	8.32407407407407	67.2450355140853	6.9075522502885	-2.75793251799686E-4	6.88916656417	-2.12007725638E-4	5.4675	-0.250167781236398
-63.245	383.885538666667	-64.037	16.9328	8.34207207207207	67.6200837684089	6.91473265803308	-2.72307355934962E-4	6.90040918572	-2.1731373089E-4	5.4772	-0.229613362896735
-63.244	383.881525333333	-64.036	16.9328	8.36007007007007	67.9987366801546	6.92191306577766	-2.69049204704599E-4	6.9116864185	-2.18763854689E-4	5.4806	-0.232295183168748
-63.243	383.877225333333	-64.035	16.9336	8.37806806806807	68.3808363229341	6.92909347352225	-2.76645162202765E-4	6.92290963235	-2.13666431924E-4	5.4856	-0.235614320311343
-63.242	383.873212	-64.034	16.9336	8.39606606606607	68.7625085748831	6.93627388126683	-2.73706879035301E-4	6.93415606809	-2.16840532876E-4	5.4931	-0.234951288236999
-63.241	383.868969333333	-64.033	16.9344	8.41406406406406	69.1469979071473	6.94345428901141	-2.90870115634166E-4	6.9454055673	-2.14432657324E-4	5.4964	-0.231610436301628
-63.24	383.864784	-64.032	16.9344	8.43206206206206	69.5297446025425	6.95063469675599	-2.81211101848953E-4	6.95673642834	-2.01369014057E-4	5.5063	-0.254636366780018
-63.239	383.860598666667	-64.031	16.9352	8.45006006006006	69.9125119611494	6.95781510450058	-2.78817279612413E-4	6.96803076319	-2.11995302385E-4	5.5092	-0.246606098501468
-63.238	383.856585333333	-64.03	16.9352	8.46805805805806	70.304880088655	6.96499551224516	-2.71711883528369E-4	6.97924068916	-2.11886158072E-4	5.5143	-0.257415828948588
-63.237	383.852744	-64.029	16.936	8.48605605605606	70.6898362467669	6.97217591998974	-2.75563779101368E-4	6.99053086929	-2.06371782512E-4	5.5222	-0.246807680027534
-63.236	383.848616	-64.028	16.936	8.50405405405405	71.0775137606464	6.97935632773433	-2.84976487263508E-4	7.00183356017	-2.12649126612E-4	5.5266	-0.260432363032663
-63.235	383.844488	-64.027	16.9368	8.52205205205205	71.4638228141181	6.98653673547891	-2.81880981123775E-4	7.01317782011	-2.0607657717E-4	5.5348	-0.261382737701258
-63.234	383.840474666667	-64.026	16.9368	8.54005005005005	71.8486451949693	6.99371714322349	-2.83297650563491E-4	7.02453458795	-2.08116617378E-4	5.5381	-0.243778616861672
-63.233	383.836461333333	-64.025	16.9376	8.55804804804805	72.2424604369878	7.00089755096807	-2.90661802664789E-4	7.03591989379	-2.17464401806E-4	5.5437	-0.252566016308768
-63.232	383.832677333333	-64.024	16.9376	8.57604604604605	72.6306645078624	7.00807795871266	-2.86618159989912E-4	7.04727666163	-2.09255590938E-4	5.5505	-0.262210427270997
-63.231	383.828664	-64.023	16.9384	8.59404404404404	73.0242724145279	7.01525836645724	-2.78935446576445E-4	7.05863343518	-2.13084336755E-4	5.5556	-0.265057081404721
-63.23	383.824593333333	-64.022	16.9384	8.61204204204204	73.4210368549914	7.02243877420182	-2.81060768300203E-4	7.06999971759	-2.14360716926E-4	5.56	-0.258265599403936
-63.229	383.82058	-64.021	16.9392	8.63004004004004	73.8121070620019	7.0296191819464	-2.87034666405239E-4	7.081337462	-2.09497045736E-4	5.5686	-0.270728034865998
-63.228	383.816566666667	-64.02	16.9392	8.64803803803804	74.215899844388	7.03679958969099	-2.86002290266687E-4	7.09272277355	-2.06541244526E-4	5.573	-0.274081000140291
-63.227	383.81284	-64.019	16.94	8.66603603603604	74.613376193211	7.04397999743557	-2.9211907437625E-4	7.10406005855	-2.18168099845E-4	5.5796	-0.269587661736999
-63.226	383.808826666667	-64.018	16.9408	8.68403403403404	75.0055770645692	7.05116040518015	-2.96988796828573E-4	7.11542595668	-2.07847399626E-4	5.5825	-0.269385949844293
-63.225	383.804813333333	-64.017	16.9408	8.70203203203203	75.4019650843943	7.05834081292473	-2.87909507061379E-4	7.12679308278	-2.07416877698E-4	5.5914	-0.267209122587836
-63.224	383.801144	-64.016	16.9416	8.72003003003003	75.8057204001248	7.06552122066932	-2.93603181009845E-4	7.1382449849	-2.16088826325E-4	5.5955	-0.249743083925894
-63.223	383.797532	-64.015	16.9416	8.73802802802803	76.2015963022317	7.0727016284139	-2.89009506830456E-4	7.14963980531	-2.17624314068E-4	5.6083	-0.278623726858217
-63.222	383.793576	-64.014	16.9424	8.75602602602603	76.6680099003479	7.07988203615848	-2.91512988622773E-4	7.16105366057	-2.1238114185E-4	5.6116	-0.280353402910301
-63.221	383.78962	-64.013	16.9424	8.77402402402402	77.0141760835088	7.08706244390306	-2.92172199669695E-4	7.17248653355	-2.17276626682E-4	5.6203	-0.255619551091489
-63.22	383.786065333333	-64.012	16.9432	8.79202202202202	77.423302887619	7.09424285164765	-2.97873167244084E-4	7.18390989766	-2.09724725169E-4	5.6242	-0.274160092619755
-63.219	383.782166666667	-64.011	16.9432	8.81002002002002	77.821148691394	7.10142325939223	-2.891331823371E-4	7.19536179978	-2.08775467325E-4	5.6276	-0.286875841298499
-63.218	383.778612	-64.01	16.944	8.82801801801802	78.2310430032679	7.10860366713681	-2.83388588450033E-4	7.20682993185	-2.0861675797E-4	5.6368	-0.278296466042895
-63.217	383.774656	-64.009	16.9448	8.84601601601602	78.6382175513221	7.1157840748814	-2.89442810307216E-4	7.21829154644	-2.11618508112E-4	5.6399	-0.279555160728718
-63.216	383.770986666667	-64.008	16.9448	8.86401401401401	79.0441498297079	7.12296448262598	-2.95630052928434E-4	7.22979362269	-2.09722798963E-4	5.65	-0.289226900511175
-63.215	383.767202666667	-64.007	16.9456	8.88201201201201	79.4480426400185	7.13014489037056	-2.98095256538461E-4	7.24127406852	-2.06526072127E-4	5.6534	-0.28909414483968
-63.214	383.763533333333	-64.006	16.9456	8.90001001001001	79.8546879545577	7.13732529811514	-3.12267792512451E-4	7.25277353206	-2.08534751846E-4	5.6567	-0.299476737374877
-63.213	383.759978666667	-64.005	16.9464	8.91800800800801	80.269941533964	7.14450570585973	-3.01182562725458E-4	7.26427116881	-2.15308766354E-4	5.6657	-0.302347217016536
-63.212	383.756538666667	-64.004	16.9464	8.93600600600601	NaN	7.15168611360431	-2.92304250460372E-4	7.27578199085	-2.150113693E-4	5.669	-0.289083195881963
-63.211	383.752812	-64.003	16.9472	8.954004004004	NaN	7.15886652134889	-3.00156240434819E-4	7.28731805885	-2.1521902285E-4	5.6741	-0.294930861356622
-63.21	383.7492	-64.002	16.9472	8.972002002002	NaN	7.16604692909347	-2.98450372092367E-4	7.2988437358	-2.10435564085E-4	5.6814	-0.268101661948651
-63.209	383.745645333333	-64.001	16.948	8.99	NaN	7.17322733683806	-3.02122421140772E-4	7.31044210635	-2.19525803492E-4	5.6849	-0.297816650780187
-63.208	383.742205333333	-64	16.948			7.18040774458264	-2.95132740747937E-4	7.32195020722	-2.13779675231E-4	5.6913	-0.308241551972128
-63.207	383.738765333333	-63.999	16.9488			7.18758815232722	-2.97469060767886E-4	7.33347841238	-2.11335013555E-4	5.6969	-0.322918784138391
-63.206	383.735325333333	-63.998	16.9488			7.1947685600718	-3.01337289656958E-4	7.34500661754	-2.12940644756E-4	5.7008	-0.29237584522626
-63.205	383.731770666667	-63.997	16.9496			7.20194896781639	-3.03378074973684E-4	7.35656274814	-2.08085205637E-4	5.7094	-0.294226543073965
-63.204	383.728158666667	-63.996	16.9496			7.20912937556097	-3.02518591092263E-4	7.36816775948	-2.1817403791E-4	5.7138	-0.290754558582851
-63.203	383.725292	-63.995	16.9504			7.21630978330555	-3.03133649427915E-4	7.37973390589	-2.07736815684E-4	5.7211	-0.300234575522744
-63.202	383.721565333333	-63.994	16.9504			7.22349019105014	-2.99355748181767E-4	7.39139500485	-2.20328428049E-4	5.7267	-0.318941615287212
-63.201	383.718096666667	-63.993	16.9512			7.23067059879472	-3.03706432731469E-4	7.40296105896	-2.22706028637E-4	5.7298	-0.308977889121275
-63.2	383.714914666667	-63.992	16.9512			7.2378510065393	-2.99953810792535E-4	7.41456583167	-2.09488900376E-4	5.7386	-0.309814698694054
-63.199	383.711188	-63.991	16.952			7.24503141428388	-2.98308707041405E-4	7.42614330276	-2.09309399079E-4	5.7423	-0.295750427740855
-63.198	383.707967777778	-63.99	16.952			7.25221182202847	-2.98732501222453E-4	7.43780297314	-2.02793420123E-4	5.7456	-0.307990289133179
-63.197	383.704881333333	-63.989	16.9528			7.25939222977305	-3.04943513998606E-4	7.44944532459	-2.1977051721E-4	5.7554	-0.333575741643676
-63.196	383.701708888889	-63.988	16.9528			7.26657263751763	-3.07138023065527E-4	7.4611095625	-2.14397144495E-4	5.7582	-0.320097498749425
-63.195	383.698412222222	-63.987	16.9536			7.27375304526221	-3.02628471501254E-4	7.47281888594	-2.1038891442E-4	5.7682	-0.292095318984067
-63.194	383.695077333333	-63.986	16.9536			7.2809334530068	-3.02438621977379E-4	7.4844521128	-2.02636354509E-4	5.7715	-0.299771189374793
-63.193	383.691924	-63.985	16.9544			7.28811386075138	-3.09303160532059E-4	7.49618045682	-2.03232780522E-4	5.7746	-0.308220015271683
-63.192	383.688770666667	-63.984	16.9544			7.29529426849596	-3.0647154694625E-4	7.50785684784	-2.11409429547E-4	5.7841	-0.312303400629674
-63.191	383.685732	-63.983	16.9552			7.30247467624054	-3.11391535223876E-4	7.51958481044	-2.06437515237E-4	5.7874	-0.318421225485286
-63.19	383.682464	-63.982	16.9552			7.30965508398513	-2.98838091721615E-4	7.53132228475	-2.14666872154E-4	5.7971	-0.32866407692946
-63.189	383.679310666667	-63.981	16.956			7.31683549172971	-3.15924313674541E-4	7.5430217065	-2.0435210729E-4	5.8004	-0.335620602386783
-63.188	383.676157333333	-63.98	16.956			7.32401589947429	-3.17836352684535E-4	7.55478413575	-2.16731667161E-4	5.8037	-0.306373932712587
-63.187	383.67352	-63.979	16.9568			7.33119630721888	-3.06597160403904E-4	7.56659808805	-2.05852293542E-4	5.8133	-0.309642417015618
-63.186	383.670366666667	-63.978	16.9568			7.33837671496346	-3.02572597385967E-4	7.57832642922	-2.1598889441E-4	5.8163	-0.318629314570193
-63.185	383.667213333333	-63.977	16.9576			7.34555712270804	-3.03909170166253E-4	7.59008219825	-2.11412902584E-4	5.823	-0.32990925851862
-63.184	383.664346666667	-63.976	16.9576			7.35273753045262	-3.1372282282558E-4	7.6018687341	-2.15859591452E-4	5.8278	-0.339680729020635
-63.183	383.661193333333	-63.975	16.9584			7.35991793819721	-3.14731830693345E-4	7.61365581296	-2.10515221806E-4	5.832	-0.337976954635131
-63.182	383.658326666667	-63.974	16.9592			7.36709834594179	-3.0565786419055E-4	7.62547761529	-2.03086622614E-4	5.8407	-0.342750324929105
-63.181	383.655221111111	-63.973	16.9592			7.37427875368637	-3.1125401422869E-4	7.63735726631	-2.01764267058E-4	5.8446	-0.32989491509037
-63.18	383.652306666667	-63.972	16.96			7.38145916143095	-3.1538798970205E-4	7.6492286818	-2.0368369947E-4	5.8477	-0.315516995074086
-63.179	383.64944	-63.971	16.96			7.38863956917554	-3.02120118213992E-4	7.6611096033	-2.02321094717E-4	5.8577	-0.329571843925665
-63.178	383.646573333333	-63.97	16.9608			7.39581997692012	-3.16562766056281E-4	7.67302831624	-2.0893010801E-4	5.8609	-0.32839870669775
-63.177	383.643993333333	-63.969	16.9608			7.4030003846647	-3.11833737822285E-4	7.68494625633	-2.01643073864E-4	5.8639	-0.339845603293756
-63.176	383.641126666667	-63.968	16.9616			7.41018079240928	-3.2366250302486E-4	7.69678939343	-2.08058527645E-4	5.8736	-0.365500839865306
-63.175	383.63826	-63.967	16.9616			7.41736120015387	-3.20243080386506E-4	7.70866852097	-2.04826442513E-4	5.8769	-0.349458366287707
-63.174	383.635393333333	-63.966	16.9624			7.42454160789845	-3.19958715217685E-4	7.72060754948	-2.01956861083E-4	5.8861	-0.346253221403085
-63.173	383.632813333333	-63.965	16.9632			7.43172201564303	-3.17536516989188E-4	7.73259272979	-2.00064103408E-4	5.8895	-0.324476517210988
-63.172	383.629946666667	-63.964	16.9632			7.43890242338761	-3.22092138165766E-4	7.74455887811	-2.06583787469E-4	5.8994	-0.330178366790934
-63.171	383.627538666667	-63.963	16.964			7.4460828311322	-3.24673678495569E-4	7.75654405271	-2.0405892099E-4	5.9027	-0.336567339219068
-63.17	383.625073333333	-63.962	16.964			7.45326323887678	-3.17005324612658E-4	7.76852923302	-2.03604891152E-4	5.9056	-0.340573697638198
-63.169	383.622206666667	-63.961	16.9648			7.46044364662136	-3.30983498298386E-4	7.78051441333	-1.98943488294E-4	5.9153	-0.339149914080659
-63.168	383.619626666667	-63.96	16.9648			7.46762405436594	-3.18872278807118E-4	7.79249958793	-1.98915016709E-4	5.9187	-0.360066455982381
-63.167	383.617276	-63.959	16.9656			7.47480446211053	-3.21713570558579E-4	7.8045798968	-1.97896500743E-4	5.9238	-0.350106980989667
-63.166	383.614466666667	-63.958	16.9656			7.48198486985511	-3.28844267396584E-4	7.81656507426	-2.09143473989E-4	5.9302	-0.336140578735135
-63.165	383.612173333333	-63.957	16.9664			7.48916527759969	-3.20214179501199E-4	7.828626354	-2.00650540995E-4	5.9346	-0.344195372563668
-63.164	383.60988	-63.956	16.9664			7.49634568534427	-3.22238410062448E-4	7.84068763659	-2.08394787589E-4	5.9403	-0.332395650582534
-63.163	383.607204444444	-63.955	16.9672			7.50352609308886	-3.17283253608288E-4	7.8527869689	-2.10451739878E-4	5.9469	-0.3327039965586
-63.162	383.604662666667	-63.954	16.9672			7.51070650083344	-3.18652580648231E-4	7.86488630121	-2.06769223969E-4	5.9533	-0.32990925851862
-63.161	383.602312	-63.953	16.968			7.51788690857802	-3.23447860776435E-4	7.87702096913	-2.06668341808E-4	5.9586	-0.360248908654078
-63.16	383.600133333333	-63.952	16.968			7.52506731632261	-3.26463727410495E-4	7.88910166234	-2.17367784146E-4	5.9659	-0.361144780104982
-63.159	383.597553333333	-63.951	16.9688			7.53224772406719	-3.28865703204866E-4	7.90122040527	-2.09354000783E-4	5.9714	-0.354562141714943
-63.158	383.595432	-63.95	16.9688			7.53942813181177	-3.28914347557982E-4	7.9133756368	-2.09422363894E-4	5.9758	-0.359167129399793
-63.157	383.593138666667	-63.949	16.9696			7.54660853955635	-3.19786157672951E-4	7.92562912768	-2.00674587397E-4	5.982	-0.348784141233978
-63.156	383.59096	-63.948	16.9696			7.55378894730094	-3.22843928057214E-4	7.93780494946	-2.14185602967E-4	5.9886	-0.369283336555656
-63.155	383.588523333333	-63.947	16.9704			7.56096935504552	-3.28399936301111E-4	7.94998077123	-2.10686151171E-4	5.9917	-0.371159850455418
-63.154	383.58666	-63.946	16.9704			7.5681497627901	-3.30680813315481E-4	7.96213756673	-2.00187175649E-4	6.0004	-0.365003048843774
-63.153	383.584194666667	-63.945	16.9712			7.57533017053468	-3.27763133984972E-4	7.9743133885	-2.08678784527E-4	6.0045	-0.358493206787436
-63.152	383.582474666667	-63.944	16.9712			7.58251057827927	-3.22706662346271E-4	7.98650823657	-2.05151288589E-4	6.0109	-0.363126000932489
-63.151	383.580296	-63.943	16.972			7.58969098602385	-3.33416252439978E-4	7.99870308463	-2.07955659371E-4	6.0142	-0.34570106823818
-63.15	383.578174666667	-63.942	16.972			7.59687139376843	-3.31039915493709E-4	8.01093598526	-2.01314314574E-4	6.0191	-0.363498354717496
-63.149	383.576158444444	-63.941	16.972			7.60405180151301	-3.2939534036077E-4	8.02318791503	-2.13067170422E-4	6.027	-0.365454470774362
-63.148	383.574104	-63.94	16.9728			7.6112322092576	-3.32319270610841E-4	8.03543984195	-2.07420777328E-4	6.0304	-0.354372136356202
-63.147	383.572097333333	-63.939	16.9728			7.61841261700218	-3.39062402944047E-4	8.04773248511	-2.0337264525E-4	6.0357	-0.382354876258705
-63.146	383.57032	-63.938	16.9736			7.62559302474676	-3.3514572585699E-4	8.06000382265	-1.98626970146E-4	6.0427	-0.363985610202993
-63.145	383.568256	-63.937	16.9736			7.63277343249135	-3.30216907118609E-4	8.07233223903	-1.99705624074E-4	6.0478	-0.390983006582031
-63.144	383.566765333333	-63.936	16.9736			7.63995384023593	-3.24092382744224E-4	8.08462260285	-2.00851161863E-4	6.0555	-0.367632006069284
-63.143	383.564586666667	-63.935	16.9744			7.64713424798051	-3.33926941733823E-4	8.0969848708	-1.99812492727E-4	6.0591	-0.353935151812606
-63.142	383.562866666667	-63.934	16.9744			7.65431465572509	-3.34607660682815E-4	8.10929387657	-1.94957471823E-4	6.0657	-0.363394696431911
-63.141	383.560802666667	-63.933	16.9752			7.66149506346968	-3.38445679695466E-4	8.12160785201	-2.03924310805E-4	6.0716	-0.379706241570223
-63.14	383.559082666667	-63.932	16.9752			7.66867547121426	-3.38222441228393E-4	8.13394994068	-1.97561087813E-4	6.0767	-0.389748486439804
-63.139	383.557362666667	-63.931	16.9752			7.67585587895884	-3.30997658721026E-4	8.14631028698	-2.13046955069E-4	6.0814	-0.381098740177663
-63.138	383.5557	-63.93	16.976			7.68303628670342	-3.34487622244401E-4	8.15870113621	-2.05232649333E-4	6.0893	-0.372158887114607
-63.137	383.554037333333	-63.929	16.976			7.69021669444801	-3.31867818572233E-4	8.17108624712	-2.02472511346E-4	6.0937	-0.374969644557366
-63.136	383.552145333333	-63.928	16.9768			7.69739710219259	-3.34927725353068E-4	8.18347135803	-2.08242575916E-4	6.101	-0.373408725759239
-63.135	383.550941333333	-63.927	16.9768			7.70457750993717	-3.34343629357578E-4	8.19588277087	-1.94605704451E-4	6.1063	-0.384523898628568
-63.134	383.549106666667	-63.926	16.9768			7.71175791768175	-3.38342084100083E-4	8.20824157985	-2.06237735248E-4	6.1096	-0.39295775180982
-63.133	383.547558666667	-63.925	16.9776			7.71893832542634	-3.40575850123705E-4	8.2205966825	-2.129957307E-4	6.1185	-0.387472698108093
-63.132	383.545781333333	-63.924	16.9776			7.72611873317092	-3.30748229474035E-4	8.23311536173	-2.04553652922E-4	6.1222	-0.359234997973279
-63.131	383.544348	-63.923	16.9776			7.7332991409155	-3.3405826848856E-4	8.2454628044	-2.02977507141E-4	6.1255	-0.361818279136476
-63.13	383.542914666667	-63.922	16.9784			7.74047954866009	-3.35797555999668E-4	8.25788634936	-2.010669799E-4	6.1352	-0.361911373809278
-63.129	383.541519555556	-63.921	16.9784			7.74765995640467	-3.33761669424075E-4	8.27030031553	-2.07043571162E-4	6.1381	-0.371800657165074
-63.128	383.539799555556	-63.92	16.9784			7.75484036414925	-3.41720912648328E-4	8.28274250529	-2.08716408971E-4	6.148	-0.369770461796813
-63.127	383.538614666667	-63.919	16.9792			7.76202077189383	-3.42696971763057E-4	8.29530920306	-2.06647587225E-4	6.148	-0.394617706027262
-63.126	383.537181333333	-63.918	16.9792			7.76920117963842	-3.3870190505837E-4	8.30777080344	-2.048601078E-4	6.1544	-0.395114816256404
-63.125	383.535690666667	-63.917	16.98			7.776381587383	-3.40768631861025E-4	8.32030850895	-1.98311094977E-4	6.161	-0.371231430869782
-63.124	383.534582222222	-63.916	16.98			7.78356199512758	-3.44843342813648E-4	8.3328652379	-2.02687235883E-4	6.1661	-0.372710365587365
-63.123	383.533225333333	-63.915	16.98			7.79074240287216	-3.44492109735694E-4	8.3454219697	-2.0937559645E-4	6.1736	-0.397532788208919
-63.122	383.532021333333	-63.914	16.9808			7.79792281061675	-3.3987424370165E-4	8.3579787015	-2.04295904942E-4	6.1787	-0.394227841042344
-63.121	383.530492444444	-63.913	16.9808			7.80510321836133	-3.44733144949097E-4	8.37057348302	-2.06034369433E-4	6.1829	-0.378660871766229
-63.12	383.529269333333	-63.912	16.9816			7.81228362610591	-3.4370427699892E-4	8.38313620049	-2.00263635436E-4	6.1897	-0.38875741378804
-63.119	383.528160888889	-63.911	16.9816			7.81946403385049	-3.55753578026906E-4	8.39568694377	-2.06275686195E-4	6.1961	-0.385465091989924
-63.118	383.526804	-63.91	16.9816			7.82664444159508	-3.49074771940545E-4	8.40834400973	-2.13462891514E-4	6.2028	-0.377991304274511
-63.117	383.525848444444	-63.909	16.9824			7.83382484933966	-3.37488404037899E-4	8.42100967367	-2.06365595029E-4	6.2076	-0.385393558644214
-63.116	383.524568	-63.908	16.9824			7.84100525708424	-3.55186349196913E-4	8.43362348147	-2.14196685668E-4	6.2118	-0.391433546321898
-63.115	383.523421333333	-63.907	16.9832			7.84818566482882	-3.45934247911193E-4	8.44624135614	-2.03371295955E-4	6.2204	-0.395733804674281
-63.114	383.522274666667	-63.906	16.9832			7.85536607257341	-3.42652231461091E-4	8.45894622564	-1.97145294419E-4	6.2251	-0.384863863892387
-63.113	383.521472	-63.905	16.9832			7.86254648031799	-3.3919947694999E-4	8.47161710944	-1.964445462E-4	6.231	-0.390807623874667
-63.112	383.520096	-63.904	16.984			7.86972688806257	-3.49360139609949E-4	8.48428799324	-1.9906961404E-4	6.2344	-0.398276646663496
-63.111	383.519178666667	-63.903	16.984			7.87690729580716	-3.45126747638593E-4	8.49697789762	-2.07257767348E-4	6.2429	-0.389397699591355
-63.11	383.518003333333	-63.902	16.984			7.88408770355174	-3.46202758117393E-4	8.50966780485	-2.08723383809E-4	6.2469	-0.408138779781491
-63.109	383.517286666667	-63.901	16.9848			7.89126811129632	-3.4892719641441E-4	8.52237674122	-2.10981598418E-4	6.2502	-0.395876802781111
-63.108	383.516331111111	-63.9	16.9848			7.8984485190409	-3.53152075625899E-4	8.53510470102	-2.00691381811E-4	6.26	-0.425902828458714
-63.107	383.515337333333	-63.899	16.9856			7.90562892678549	-3.49191621626437E-4	8.5478136374	-2.02408272189E-4	6.2628	-0.396173691070985
-63.106	383.514400888889	-63.898	16.9856			7.91280933453007	-3.47637076248768E-4	8.56052317595	-2.06003769766E-4	6.267	-0.406415544990635
-63.105	383.513512222222	-63.897	16.9856			7.91998974227465	-3.46124771544125E-4	8.57332662444	-2.08358699767E-4	6.2758	-0.401073461802905
-63.104	383.512585333333	-63.896	16.9864			7.92717015001923	-3.33586444569239E-4	8.58607360767	-2.02635076354E-4	6.2792	-0.404152399857669
-63.103	383.511801777778	-63.895	16.9864			7.93435055776382	-3.54805067784069E-4	8.59891570805	-2.06817030647E-4	6.2845	-0.424641737452457
-63.102	383.510750666667	-63.894	16.9864			7.9415309655084	-3.54839839531073E-4	8.61164459715	-2.01863212257E-4	6.2918	-0.42380595641051
-63.101	383.510062666667	-63.893	16.9872			7.94871137325298	-3.5108005967068E-4	8.62446542534	-2.0250266231E-4	6.2973	-0.43955455904845
-63.1	383.509088	-63.892	16.9872			7.95589178099756	-3.50229770349851E-4	8.63725346989	-2.06106521985E-4	6.3046	-0.420801230350672
-63.099	383.5084	-63.891	16.988			7.96307218874215	-3.53046051411807E-4	8.65007693112	-2.03260717396E-4	6.3099	-0.423316305653723
-63.098	383.507712	-63.89	16.988			7.97025259648673	-3.53839457433753E-4	8.66289792311	-1.99374604834E-4	6.3143	-0.420701247005509
-63.097	383.507024	-63.889	16.988			7.97743300423131	-3.55188952976799E-4	8.67579709664	-2.18469129854E-4	6.3209	-0.430638828589586
-63.096	383.506221333333	-63.888	16.9888			7.9846134119759	-3.51324953571521E-4	8.68860115016	-2.12802836621E-4	6.326	-0.424384682115392
-63.095	383.505590666667	-63.887	16.9888			7.99179381972048	-3.60627385895942E-4	8.70148129741	-2.0908997461E-4	6.33	-0.423409476165167
-63.094	383.504931333333	-63.886	16.9888			7.99897422746506	-3.60973555291617E-4	8.7143083807	-2.08183909235E-4	6.3386	-0.424873968683028
-63.093	383.504272	-63.885	16.9896			8.00615463520964	-3.56865162400879E-4	8.72729866505	-1.98212821027E-4	6.3426	-0.424220110693124
-63.092	383.503488444444	-63.884	16.9896			8.01333504295423	-3.47855738025066E-4	8.74020261061	-2.1213992896E-4	6.3512	-0.436098679619615
-63.091	383.502953333333	-63.883	16.9896			8.02051545069881	-3.59278321162322E-4	8.75305895954	-1.93893218039E-4	6.3556	-0.413507695485485
-63.09	383.502494666667	-63.882	16.9904			8.02769585844339	-3.60008098940492E-4	8.76598269708	-2.02502046335E-4	6.3589	-0.41078767939219
-63.089	383.501892666667	-63.881	16.9904			8.03487626618797	-3.58639256925154E-4	8.77895835146	-2.0428656478E-4	6.3622	-0.426906480614059
-63.088	383.501118666667	-63.88	16.9904			8.04205667393256	-3.58547033805812E-4	8.79193400299	-1.96010936634E-4	6.3717	-0.413811485937995
-63.087	383.500832	-63.879	16.9912			8.04923708167714	-3.58269139489221E-4	8.80492867795	-2.01999085887E-4	6.3748	-0.419636429729036
-63.086	383.500201333333	-63.878	16.9912			8.05641748942172	-3.59352508611547E-4	8.81788530319	-2.10394745002E-4	6.3848	-0.419250416274858
-63.085	383.499513333333	-63.877	16.9912			8.0635978971663	-3.65538943172596E-4	8.83089900159	-2.06217832079E-4	6.3876	-0.431524312614327
-63.084	383.499112	-63.876	16.992			8.07077830491089	-3.55336155088955E-4	8.84394289777	-2.02652818017E-4	6.3909	-0.439900796194565
-63.083	383.498729777778	-63.875	16.992			8.07795871265547	-3.62404482754189E-4	8.85688835721	-1.97837708607E-4	6.4007	-0.439058128901214
-63.082	383.498338	-63.874	16.992			8.08513912040005	-3.71039602562636E-4	8.86994010817	-2.01958967346E-4	6.404	-0.44495475215441
-63.081	383.497793333333	-63.873	16.992			8.09231952814463	-3.58029984635665E-4	8.88310600828	-2.091072669E-4	6.4135	-0.419064719243818
-63.08	383.497420666667	-63.872	16.9928			8.09949993588922	-3.64613131870618E-4	8.89608166266	-2.07730772143E-4	6.4166	-0.421062069079842
-63.079	383.497076666667	-63.871	16.9928			8.1066803436338	-3.53665329086251E-4	8.9090382879	-2.07965493431E-4	6.4221	-0.43432057263515
-63.078	383.496608444444	-63.87	16.9928			8.11386075137838	-3.57612263649456E-4	8.92205198629	-2.05501986407E-4	6.4292	-0.45030401416002
-63.077	383.496149777778	-63.869	16.9928			8.12104115912296	-3.63609494221323E-4	8.93511427496	-2.06116381438E-4	6.4334	-0.44630365577002
-63.076	383.495901333333	-63.868	16.9936			8.12822156686755	-3.59350881185128E-4	8.94809841221	-1.95831436033E-4	6.4389	-0.463430237714272
-63.075	383.495595555556	-63.867	16.9936			8.13540197461213	-3.59785132754346E-4	8.9611388585	-2.03280837487E-4	6.4455	-0.446089657534515
-63.074	383.494869333333	-63.866	16.9936			8.14258238235671	-3.55559234430906E-4	8.97423997241	-1.99170685213E-4	6.4515	-0.448658855257748
-63.073	383.494754666667	-63.865	16.9936			8.1497627901013	-3.62431732448582E-4	8.98729866787	-1.98598844389E-4	6.4568	-0.441778331188738
-63.072	383.494382	-63.864	16.9936			8.15694319784588	-3.60688100452273E-4	9.00040054462	-2.0750667811E-4	6.4614	-0.444319505261922
-63.071	383.494162222223	-63.863	16.9936			8.16412360559046	-3.68244721301323E-4	9.01349034529	-2.08067516166E-4	6.4691	-0.461066122654863
-63.07	383.493952	-63.862	16.9944			8.17130401333504	-3.7026981436508E-4	9.02663722197	-2.08450095144E-4	6.4735	-0.429235236679364
-63.069	383.493722666667	-63.861	16.9944			8.17848442107963	-3.73052101669892E-4	9.03976507806	-1.94961598792E-4	6.4771	-0.444183960863851
-63.068	383.493541111111	-63.86	16.9944			8.18566482882421	-3.63138026702866E-4	9.05287389932	-1.97590750355E-4	6.487	-0.437123267805942
-63.067	383.493321333333	-63.859	16.9944			8.19284523656879	-3.66508818298379E-4	9.06602077599	-2.05611663295E-4	6.4899	-0.445932724150093
-63.066	383.493206666667	-63.858	16.9944			8.20002564431337	-3.64916375468762E-4	9.07918241801	-2.01502921102E-4	6.4982	-0.444394580866413
-63.065	383.49292	-63.857	16.9944			8.20720605205796	-3.64025735141964E-4	9.09240965506	-2.12966192668E-4	6.5029	-0.462717126980576
-63.064	383.492805333333	-63.856	16.9952			8.21438645980254	-3.63927625946353E-4	9.1055410029	-2.01707064001E-4	6.5055	-0.449280049895868
-63.063	383.492518666667	-63.855	16.9952			8.22156686754712	-3.62622246996385E-4	9.1187795221	-2.06805967195E-4	6.515	-0.456518420776439
-63.062	383.49249	-63.854	16.9952			8.2287472752917	-3.64799284219146E-4	9.13202831831	-2.12699800268E-4	6.5185	-0.449361900894133
-63.061	383.492289333333	-63.853	16.9952			8.23592768303629	-3.68811480037506E-4	9.14540272098	-2.10244871222E-4	6.5223	-0.43813013755623
-63.06	383.492146	-63.852	16.9952			8.24310809078087	-3.66716870253307E-4	9.15864823069	-2.12441363271E-4	6.5314	-0.430703074139094
-63.059	383.49206	-63.851	16.9952			8.25028849852545	-3.75741634950571E-4	9.17199331131	-2.09555991769E-4	6.5342	-0.457078617813941
-63.058	383.491802	-63.85	16.9952			8.25746890627003	-3.74943345162936E-4	9.18529278259	-2.06648391262E-4	6.5437	-0.453757625835025
-63.057	383.492155555556	-63.849	16.9952			8.26464931401462	-3.66645031110024E-4	9.19867746553	-2.09399027534E-4	6.547	-0.451627793987907
-63.056	383.491830666667	-63.848	16.9952			8.2718297217592	-3.65214946004704E-4	9.21199635973	-2.08749906992E-4	6.5523	-0.451103114133963
-63.055	383.491859333333	-63.847	16.9952			8.27901012950378	-3.64011745323048E-4	9.22536244917	-1.96144257566E-4	6.5593	-0.458462412093381
-63.054	383.491716	-63.846	16.996			8.28619053724836	-3.75754777115165E-4	9.23876617355	-2.06900726725E-4	6.5647	-0.452883577986864
-63.053	383.492002666667	-63.845	16.996			8.29337094499295	-3.71688915091037E-4	9.25209453387	-1.97118028489E-4	6.5695	-0.449351372359842
-63.052	383.491716	-63.844	16.996			8.30055135273753	-3.72085201535637E-4	9.2654796163	-1.97486534134E-4	6.5759	-0.451452902116801
-63.051	383.491716	-63.843	16.996			8.30773176048211	-3.64394225535666E-4	9.27888372787	-2.09418078786E-4	6.5814	-0.469869232069264
-63.05	383.492117333333	-63.842	16.996			8.3149121682267	-3.66188422851412E-4	9.29227927033	-2.11464788238E-4	6.5852	-0.469915717261905
-63.049	383.491888	-63.841	16.996			8.32209257597128	-3.73342149504106E-4	9.30571096872	-2.05146509886E-4	6.5938	-0.481922178626499
-63.048	383.491945333333	-63.84	16.996			8.32927298371586	-3.73000606522443E-4	9.31916263887	-1.99584509009E-4	6.5982	-0.459914010888133
-63.047	383.492346666667	-63.839	16.996			8.33645339146044	-3.62981426797542E-4	9.33258577387	-2.03950466228E-4	6.6061	-0.470368348881048
-63.046	383.492174666667	-63.838	16.996			8.34363379920503	-3.69612072372286E-4	9.34603915802	-2.10035423483E-4	6.6108	-0.456686141895348
-63.045	383.492518666667	-63.837	16.996			8.35081420694961	-3.63724759163547E-4	9.35951765501	-2.1044280457E-4	6.6139	-0.447488420406414
-63.044	383.492461333333	-63.836	16.996			8.35799461469419	-3.70978692201719E-4	9.372923862	-2.01375335793E-4	6.6227	-0.478323144299668
-63.043	383.492690666667	-63.835	16.9968			8.36517502243878	-3.66138312202954E-4	9.38637343386	-1.92615629646E-4	6.6267	-0.460099357699261
-63.042	383.492805333333	-63.834	16.9968			8.37235543018336	-3.70551824832337E-4	9.39983709828	-2.06054247323E-4	6.63	-0.446703453152472
-63.041	383.493092	-63.833	16.9968			8.37953583792794	-3.80184028122762E-4	9.4133338473	-2.04014021395E-4	6.6397	-0.430017438509845
-63.04	383.493493333333	-63.832	16.9968			8.38671624567252	-3.82407781271346E-4	9.42679502916	-2.05888607905E-4	6.6525	-0.464674815902664
-63.039	383.49378	-63.831	16.9968			8.39389665341711	-3.76208587629665E-4	9.44029426073	-1.92931962877E-4	6.6558	-0.466161631537137
-63.038	383.493923333333	-63.83	16.9968			8.40107706116169	-3.68519418886722E-4	9.45366031688	-2.01759624945E-4	6.6589	-0.484647509594268
-63.037	383.494181333333	-63.829	16.9968			8.40825746890627	-3.78569633966987E-4	9.46710247816	-2.04662179323E-4	6.6684	-0.466589568438972
-63.036	383.494439333333	-63.828	16.9968			8.41543787665085	-3.80863030938881E-4	9.48062073602	-2.11197848445E-4	6.6717	-0.479303340175381
-63.035	383.494783333333	-63.827	16.9968			8.42261828439544	-3.61630940720868E-4	9.49413330968	-2.03718073448E-4	6.677	-0.468856712294624
-63.034	383.495213333333	-63.826	16.9968			8.42979869214002	-3.80331283785621E-4	9.50766823181	-2.03055476721E-4	6.6843	-0.473394697826105
-63.033	383.495385333333	-63.825	16.9968			8.4369790998846	-3.83105744754241E-4	9.52118922739	-2.05863801045E-4	6.6885	-0.470264861976919
-63.032	383.495786666667	-63.824	16.9968			8.44415950762918	-3.8169096185179E-4	9.5347457271	-2.03608033588E-4	6.6973	-0.471377065796789
-63.031	383.496044666667	-63.823	16.9968			8.45133991537377	-3.74826679833117E-4	9.54830713962	-2.09930172183E-4	6.7006	-0.469434234405228
-63.03	383.496704	-63.822	16.9976			8.45852032311835	-3.71262699832044E-4	9.56185872082	-2.05790751301E-4	6.7064	-0.466888881686318
-63.029	383.496732666667	-63.821	16.9968			8.46570073086293	-3.77683486653476E-4	9.57548180539	-2.08219959962E-4	6.7128	-0.46819026926982
-63.028	383.497420666667	-63.82	16.9976			8.47288113860751	-3.73995027127464E-4	9.58913343082	-2.14385180306E-4	6.7183	-0.467651738450863
-63.027	383.497831555556	-63.819	16.9976			8.4800615463521	-3.74965654253375E-4	9.6027035865	-1.95657013629E-4	6.7256	-0.47877933094872
-63.026	383.498338	-63.818	16.9976			8.48724195409668	-3.78101880458118E-4	9.61634550522	-2.06439113382E-4	6.7308	-0.46241028866728
-63.025	383.498653333333	-63.817	16.9976			8.49442236184126	-3.78845619682156E-4	9.63000644737	-2.06463758775E-4	6.7353	-0.464777990156
-63.024	383.499178888889	-63.816	16.9976			8.50160276958584	-3.83691089592017E-4	9.64362576626	-2.05957036579E-4	6.7419	-0.487058888646852
-63.023	383.499704444444	-63.815	16.9976			8.50878317733043	-3.86797378473757E-4	9.65726174111	-1.97291168281E-4	6.7452	-0.472054267455828
-63.022	383.500344666667	-63.814	16.9976			8.51596358507501	-3.84742021827362E-4	9.67088144427	-2.07907364279E-4	6.7534	-0.449529677491301
-63.021	383.500870222222	-63.813	16.9976			8.52314399281959	-3.86771548431699E-4	9.68454258141	-2.03559574336E-4	6.7578	-0.477639015886626
-63.02	383.501462666667	-63.812	16.9976			8.53032440056417	-3.87286113545978E-4	9.69819420398	-2.02864052602E-4	6.7611	-0.487568458122671
-63.019	383.501902222222	-63.811	16.9976			8.53750480830876	-3.8770467324871E-4	9.71183630913	-2.02716045962E-4	6.7704	-0.46637543136436
-63.018	383.502427777778	-63.81	16.9976			8.54468521605334	-3.83520414866504E-4	9.7255450077	-1.99780365053E-4	6.7737	-0.482303345471997
-63.017	383.503144444444	-63.809	16.9976			8.55186562379792	-3.84037882549803E-4	9.73923974241	-2.04939326841E-4	6.7837	-0.484647509594268
-63.016	383.503622222222	-63.808	16.9976			8.55904603154251	-3.79135433471207E-4	9.75289581713	-2.06405842882E-4	6.7865	-0.477664115675169
-63.015	383.504348444444	-63.807	16.9976			8.56622643928709	-3.86289437241015E-4	9.76661403313	-2.04910215111E-4	6.7898	-0.487874600879766
-63.014	383.505151111111	-63.806	16.9976			8.57340684703167	-3.78129258766809E-4	9.78029089169	-2.08736281445E-4	6.7996	-0.493302406406724
-63.013	383.505648	-63.805	16.9976			8.58058725477625	-3.88843540650316E-4	9.79393629885	-1.98111937796E-4	6.8023	-0.490293078105033
-63.012	383.506488888889	-63.804	16.9976			8.58776766252084	-3.86384951551172E-4	9.80766402371	-2.10096531153E-4	6.8075	-0.484822133384758
-63.011	383.507253333333	-63.803	16.9976			8.59494807026542	-3.82880219675593E-4	9.82137057612	-2.09171710688E-4	6.8153	-0.479730678111917
-63.01	383.508084666667	-63.802	16.9976			8.60212847801	-3.80949500495919E-4	9.83508917074	-2.08232821397E-4	6.8201	-0.483439684718268
-63.009	383.508954222222	-63.801	16.9976			8.60930888575459	-3.80112294506424E-4	9.84883837522	-2.06310118325E-4	6.8279	-0.469591336754452
-63.008	383.509527555556	-63.8	16.9976			8.61648929349917	-3.7973905924054E-4	9.86260247082	-2.08393936785E-4	6.8311	-0.473690524475489
-63.007	383.510636	-63.799	16.9976			8.62366970124375	-3.85899268797626E-4	9.87641619687	-2.0666834506E-4	6.8365	-0.484882488464261
-63.006	383.511362222222	-63.798	16.9968			8.63085010898833	-3.86447712254025E-4	9.89023014742	-1.95386184811E-4	6.8438	-0.491418489784583
-63.005	383.512365555556	-63.797	16.9976			8.63803051673292	-3.82684902121725E-4	9.90399592485	-2.06058942813E-4	6.8491	-0.483169084724516
-63.004	383.513177777778	-63.796	16.9968			8.6452109244775	-3.90992589951377E-4	9.91778072856	-2.0599468589E-4	6.8535	-0.500839482570564
-63.003	383.514248	-63.795	16.9968			8.65239133222208	-3.87978177590689E-4	9.93159499875	-1.93394132085E-4	6.8619	-0.487500651831999
-63.002	383.515165333333	-63.794	16.9968			8.65957173996666	-3.86380249007391E-4	9.94544677736	-2.0031802829E-4	6.8663	-0.484512217572217
-63.001	383.516235555556	-63.793	16.9968			8.66675214771125	-3.8366713440845E-4	9.95931758226	-2.04284058814E-4	6.8696	-0.494245997846992
-63	383.517191111111	-63.792	16.9968			8.67393255545583	-3.81904902571189E-4	9.97320533197	-2.14172864041E-4	6.8782	-0.489117773971434
-62.999	383.518242222222	-63.791	16.9968			8.68111296320041	-3.85779176640278E-4	9.9870021132	-2.08011738372E-4	6.8827	-0.478658247400244
-62.998	383.519006666667	-63.79	16.9968			8.68829337094499	-3.97641402540758E-4	10.0008919444	-2.07315660407E-4	6.8904	-0.484383706321815
-62.997	383.520115111111	-63.789	16.9968			8.69547377868958	-3.95340624249035E-4	10.0147817756	-2.05955679175E-4	6.8951	-0.487497261511888
-62.996	383.521414666667	-63.788	16.9968			8.70265418643416	-3.85914265196004E-4	10.028690633	-2.08008997484E-4	6.8985	-0.47798837519064
-62.995	383.522255555556	-63.787	16.9968			8.70983459417874	-3.84336603712212E-4	10.0426375431	-2.06066602889E-4	6.9085	-0.481644098933905
-62.994	383.523325777778	-63.786	16.996			8.71701500192332	-3.86083162081683E-4	10.0565273742	-2.0074162055E-4	6.9085	-0.493095651349883
-62.993	383.524682666667	-63.785	16.996			8.72419540966791	-3.96541041654407E-4	10.0705313631	-2.06390009955E-4	6.9174	-0.503348999459893
-62.992	383.525752888889	-63.784	16.996			8.73137581741249	-3.94501753457821E-4	10.0844782732	-2.03742271402E-4	6.9207	-0.506192563574577
-62.991	383.526746666667	-63.783	16.996			8.73855622515707	-3.96807589694492E-4	10.0983815902	-2.04923290345E-4	6.9303	-0.49832628598988
-62.99	383.527893333333	-63.782	16.996			8.74573663290165	-3.91105728098892E-4	10.1124101458	-2.08162948773E-4	6.9333	-0.478359096905129
-62.989	383.529326666667	-63.781	16.996			8.75291704064624	-3.89862179510178E-4	10.1263951084	-2.06164131559E-4	6.9387	-0.478704713716047
-62.988	383.530473333333	-63.78	16.9952			8.76009744839082	-3.90803911712407E-4	10.1404371499	-2.05697598185E-4	6.946	-0.473579929206066
-62.987	383.531715555556	-63.779	16.9952			8.7672778561354	-3.92315839928283E-4	10.154460165	-2.027172926E-4	6.9494	-0.492921094313095
-62.986	383.533005555556	-63.778	16.9952			8.77445826387998	-3.88309331363355E-4	10.1685212328	-1.99164011135E-4	6.9558	-0.49240114326158
-62.985	383.534582222222	-63.777	16.9952			8.78163867162457	-3.94991003638328E-4	10.1825252217	-2.0188666216E-4	6.9624	-0.490367994375641
-62.984	383.535652444444	-63.776	16.9952			8.78881907936915	-3.95164188907065E-4	10.1965292106	-1.97291206169E-4	6.9672	-0.479830728234979
-62.983	383.536952	-63.775	16.9944			8.79599948711373	-3.883429266042E-4	10.2106663834	-2.01754189866E-4	6.9747	-0.48579796621866
-62.982	383.538347111111	-63.774	16.9944			8.80317989485832	-3.90102527646951E-4	10.2247745032	-2.11020038624E-4	6.98	-0.491500181546619
-62.981	383.539933333333	-63.773	16.9944			8.8103603026029	-3.95839192594315E-4	10.2388549815	-2.01689981696E-4	6.984	-0.510903913653441
-62.98	383.541223333333	-63.772	16.9944			8.81754071034748	-3.85014439997886E-4	10.2530398495	-2.0077538468E-4	6.9906	-0.477699730190032
-62.979	383.542551555556	-63.771	16.9936			8.82472111809206	-3.89170182162449E-4	10.2671491222	-1.98577287493E-4	6.997	-0.50059383445713
-62.978	383.543994444444	-63.77	16.9936			8.83190152583665	-3.93947244820822E-4	10.2813057057	-2.07272785368E-4	7.0025	-0.508754635600706
-62.977	383.545475555556	-63.769	16.9936			8.83908193358123	-3.97469739628847E-4	10.2954133156	-2.10047429357E-4	7.0065	-0.488665534375976
-62.976	383.546765555556	-63.768	16.9928			8.84626234132581	-3.97045468654784E-4	10.309588541	-2.10186944294E-4	7.0151	-0.487607446643596
-62.975	383.548351777778	-63.767	16.9928			8.85344274907039	-3.86137891162569E-4	10.3237374008	-2.06458767216E-4	7.0195	-0.504231513182285
-62.974	383.549775555556	-63.766	16.9928			8.86062315681498	-3.93906719106449E-4	10.3379320369	-2.06074245451E-4	7.0224	-0.49774953447385
-62.973	383.551304444444	-63.765	16.9928			8.86780356455956	-3.94849675264272E-4	10.3521712934	-2.10933850152E-4	7.0321	-0.494922484201953
-62.972	383.553005333333	-63.764	16.992			8.87498397230414	-3.97656835017972E-4	10.3664354639	-2.10803177453E-4	7.0354	-0.503797205744619
-62.971	383.554601111111	-63.763	16.992			8.88216438004872	-3.9236510126516E-4	10.3806681525	-2.04171883073E-4	7.0388	-0.517780440063772
-62.97	383.555929333333	-63.762	16.992			8.88934478779331	-3.93092612824248E-4	10.3950340223	-2.07388784953E-4	7.0482	-0.514102372989663
-62.969	383.55785	-63.761	16.9912			8.89652519553789	-3.9202945874306E-4	10.4093047635	-1.99706711247E-4	7.0513	-0.505747794364854
-62.968	383.559187777778	-63.76	16.9912			8.90370560328247	-3.94675750144152E-4	10.4235945281	-2.30088248797E-4	7.0608	-0.514600470590128
-62.967	383.561003333333	-63.759	16.9904			8.91088601102705	-3.93912689479525E-4	10.4379223482	-2.05588804541E-4	7.0641	-0.520174250585769
-62.966	383.562675555556	-63.758	16.9904			8.91806641877164	-3.96535040150583E-4	10.4521930894	-2.07812696468E-4	7.0694	-0.536525379567753
-62.965	383.564491111111	-63.757	16.9904			8.92524682651622	-4.00517468739305E-4	10.4663912187	-2.09756999578E-4	7.0763	-0.503772475027591
-62.964	383.566192	-63.756	16.9896			8.9324272342608	-3.94197015385615E-4	10.4807155455	-2.11975024896E-4	7.0805	-0.508711959465957
-62.963	383.568026666667	-63.755	16.9896			8.93960764200538	-3.91462639129128E-4	10.4950460815	-2.07402701731E-4	7.0895	-0.515262099842638
-62.962	383.569517333333	-63.754	16.9896			8.94678804974997	-3.95040509925836E-4	10.5092760428	-2.01111956889E-4	7.0926	-0.511085437604746
-62.961	383.571323333333	-63.753	16.9888			8.95396845749455	-3.95328281747704E-4	10.5236228863	-2.02161948962E-4	7.0981	-0.519274444515232
-62.96	383.573224888889	-63.752	16.9888			8.96114886523913	-3.97601979917638E-4	10.537952275	-2.03278263627E-4	7.1043	-0.518264233899367
-62.959	383.574906666667	-63.751	16.988			8.96832927298372	-4.02826906427612E-4	10.5522785207	-2.03001261664E-4	7.1085	-0.504285038768605
-62.958	383.576674444444	-63.75	16.988			8.9755096807283	-4.0211635624633E-4	10.5666435848	-2.02553185942E-4	7.1162	-0.505270834437278
-62.957	383.578404	-63.749	16.988			8.98269008847288	-3.99967067250498E-4	10.5809912339	-2.14281839832E-4	7.1218	-0.512480005531807
-62.956	383.580257777778	-63.748	16.9872			8.98987049621746	-3.93670297168001E-4	10.5953761214	-2.05127266741E-4	7.1246	-0.502825572205996
-62.955	383.581977777778	-63.747	16.9872			8.99705090396205	-3.98239205938122E-4	10.6097994172	-2.12856400763E-4	7.1332	-0.507306309575167
-62.954	383.58408	-63.746	16.9864			9.00423131170663	-3.98508878213077E-4	10.6242220073	-2.08615584153E-4	7.1376	-0.517371458251659
-62.953	383.585761777778	-63.745	16.9864			9.01141171945121	-4.00355328295139E-4	10.6386639708	-2.1028342126E-4	7.146	-0.516926918756709
-62.952	383.587663333333	-63.744	16.9864			9.0185921271958	-3.9958503525905E-4	10.65310744	-2.05663797982E-4	7.1502	-0.508437949579864
-62.951	383.589756	-63.743	16.9856			9.02577253494038	-3.97215444890762E-4	10.667606858	-2.11589160654E-4	7.1535	-0.504320609496408
-62.95	383.59182	-63.742	16.9856			9.03295294268496	-3.98569407718463E-4	10.6821230338	-2.14667682416E-4	7.1635	-0.51256906789015
-62.949	383.593348888889	-63.741	16.9848			9.04013335042954	-4.01488411831419E-4	10.6965486296	-2.01502569211E-4	7.1668	-0.501195243859961
-62.948	383.595451111111	-63.74	16.9848			9.04731375817413	-4.01735946914448E-4	10.7110450105	-2.05886344673E-4	7.1697	-0.514073929272808
-62.947	383.597591555556	-63.739	16.984			9.05449416591871	-4.04205846650291E-4	10.7254869769	-1.9992931405E-4	7.1794	-0.523801531722046
-62.946	383.59956	-63.738	16.984			9.06167457366329	-4.04118721661732E-4	10.7400088454	-2.06939864732E-4	7.1827	-0.531932271597074
-62.945	383.601662222222	-63.737	16.984			9.06885498140787	-3.94662383278881E-4	10.7545991936	-2.0784139077E-4	7.1917	-0.517684627965015
-62.944	383.60343	-63.736	16.9832			9.07603538915246	-3.98575808948054E-4	10.769202505	-2.00507732384E-4	7.195	-0.498433027387256
-62.943	383.605570444444	-63.735	16.9832			9.08321579689704	-4.04365310993605E-4	10.7836923869	-2.06919354746E-4	7.1984	-0.510505300678243
-62.942	383.607682222222	-63.734	16.9824			9.09039620464162	-4.00972922024155E-4	10.7982294733	-2.07586142002E-4	7.205	-0.519868225932811
-62.941	383.609794	-63.733	16.9824			9.0975766123862	-3.96937547315317E-4	10.812785583	-2.03772691604E-4	7.211	-0.515699563141152
-62.94	383.611743333333	-63.732	16.9816			9.10475702013079	-4.00723955463001E-4	10.8274619504	-2.12296792022E-4	7.2173	-0.516499976189121
-62.939	383.613893333333	-63.731	16.9816			9.11193742787537	-3.91072676836117E-4	10.842132585	-2.01997403459E-4	7.2226	-0.517627411350374
-62.938	383.616234444444	-63.73	16.9808			9.11911783561995	-4.10602087757606E-4	10.8567841991	-2.08646023275E-4	7.2269	-0.50928503196632
-62.937	383.618059555556	-63.729	16.9808			9.12629824336453	-4.04009619344518E-4	10.8714285462	-2.02327836422E-4	7.2355	-0.500928592852092
-62.936	383.620056666667	-63.728	16.98			9.13347865110912	-4.11706938942745E-4	10.8860607497	-2.0392171091E-4	7.2399	-0.500568761251467
-62.935	383.622436	-63.727	16.98			9.1406590588537	-4.07871946134042E-4	10.9006629419	-2.09977429911E-4	7.2461	-0.531651450430196
-62.934	383.6245	-63.726	16.9792			9.14783946659828	-4.0498315472275E-4	10.9153526057	-2.13499001291E-4	7.2527	-0.527342926199871
-62.933	383.626793333333	-63.725	16.9792			9.15501987434286	-4.04092945429789E-4	10.9299763894	-2.04513909567E-4	7.2558	-0.530343384779685
-62.932	383.6288	-63.724	16.9784			9.16220028208745	-4.09597264136518E-4	10.9445987578	-2.13720057414E-4	7.2644	-0.543965924751281
-62.931	383.630997777778	-63.723	16.9784			9.16938068983203	-4.07619308530398E-4	10.9592788433	-2.06586897113E-4	7.2684	-0.523616729746162
-62.93	383.633052222222	-63.722	16.9776			9.17656109757661	-4.0492718121009E-4	10.9739681171	-2.11051081692E-4	7.2747	-0.524658504871195
-62.929	383.635154444444	-63.721	16.9776			9.18374150532119	-4.02537589645493E-4	10.988724808	-2.02189113798E-4	7.2783	-0.521970027070073
-62.928	383.637495555556	-63.72	16.9768			9.19092191306578	-4.04606089311126E-4	11.0034525158	-2.10538839188E-4	7.2832	-0.511049877995413
-62.927	383.639645555556	-63.719	16.9768			9.19810232081036	-4.08286442592201E-4	11.0182563259	-2.18223911044E-4	7.2905	-0.503142340373887
-62.926	383.641986666667	-63.718	16.976			9.20528272855494	-4.10928185887921E-4	11.0329840337	-2.03264938314E-4	7.294	-0.524249653036648
-62.925	383.64428	-63.717	16.976			9.21246313629953	-4.0423130066103E-4	11.0477497884	-2.08764704091E-4	7.3035	-0.544544827170955
-62.924	383.646573333333	-63.716	16.9752			9.21964354404411	-4.07505978282072E-4	11.0625535956	-2.11175603999E-4	7.3068	-0.520892579062941
-62.923	383.64858	-63.715	16.9744			9.22682395178869	-4.05509611399947E-4	11.0773574	-2.06192942784E-4	7.3119	-0.546211114044353
-62.922	383.650825555556	-63.714	16.9744			9.23400435953327	-4.06210859434279E-4	11.0921231575	-2.10467763499E-4	7.3192	-0.521401013930843
-62.921	383.653214444444	-63.713	16.9736			9.24118476727786	-4.06217355899734E-4	11.1069459881	-2.07558435986E-4	7.3243	-0.533080555413631
-62.92	383.655393111111	-63.712	16.9736			9.24836517502244	-3.98475401673847E-4	11.121763597	-2.03639652405E-4	7.3287	-0.526646132241713
-62.919	383.657801111111	-63.711	16.9728			9.25554558276702	-4.02058988829303E-4	11.1365487737	-2.02729082111E-4	7.3355	-0.520999209202983
-62.918	383.660046666667	-63.71	16.972			9.26272599051161	-4.08173960797798E-4	11.1513764475	-2.14476889854E-4	7.3424	-0.524878834900011
-62.917	383.662378222222	-63.709	16.972			9.26990639825619	-3.98940188785368E-4	11.166142205	-2.12968168995E-4	7.3483	-0.532234404035786
-62.916	383.664633333333	-63.708	16.9712			9.27708680600077	-4.05998025998903E-4	11.1811098713	-2.00312994621E-4	7.3534	-0.543969306235616
-62.915	383.666926666667	-63.707	16.9704			9.28426721374535	-4.10753442882942E-4	11.1961460628	-2.06804485915E-4	7.3605	-0.530937200895617
-62.914	383.669506666667	-63.706	16.9704			9.29144762148994	-4.08126614828653E-4	11.2111595406	-2.07396161661E-4	7.3658	-0.513774929367928
-62.913	383.671704444444	-63.705	16.9696			9.29862802923452	-4.02998190528677E-4	11.2261184739	-2.10490599206E-4	7.3702	-0.519164081977233
-62.912	383.673997777778	-63.704	16.9688			9.3058084369791	-4.04385448176534E-4	11.2410152597	-2.049762753E-4	7.3775	-0.524256760626238
-62.911	383.676195555556	-63.703	16.9688			9.31298884472368	-4.04734999316695E-4	11.255954398	-2.13281702466E-4	7.3828	-0.534115785585471
-62.91	383.678775555556	-63.702	16.968			9.32016925246827	-4.08454411867015E-4	11.2709104127	-2.11186469212E-4	7.3861	-0.533727410920638
-62.909	383.680973333333	-63.701	16.9672			9.32734966021285	-4.03131935648464E-4	11.2858664273	-2.11021463268E-4	7.395	-0.526397054261214
-62.908	383.683505555556	-63.7	16.9672			9.33453006795743	-4.08083663260364E-4	11.3008598819	-2.12727102939E-4	7.3961	-0.528018378672941
-62.907	383.686133333333	-63.699	16.9664			9.34171047570201	-4.16449167494198E-4	11.3158926143	-2.12304947745E-4	7.4054	-0.521241240745559
-62.906	383.687948888889	-63.698	16.9656			9.3488908834466	-4.06804361553041E-4	11.3310200215	-2.03812536009E-4	7.4087	-0.518620047375136
-62.905	383.690576666667	-63.697	16.9648			9.35607129119118	-4.14922941549724E-4	11.3460710116	-2.04626927249E-4	7.4182	-0.51711177787372
-62.904	383.693013333333	-63.696	16.9648			9.36325169893576	-4.15042542468991E-4	11.3611991875	-2.11953684743E-4	7.4213	-0.521827859811651
-62.903	383.695593333333	-63.695	16.964			9.37043210668034	-4.11292685148555E-4	11.3762874614	-2.07264970141E-4	7.4248	-0.527755442015083
-62.902	383.697695555556	-63.694	16.9632			9.37761251442493	-4.08585375406087E-4	11.3913403008	-2.05474325277E-4	7.4345	-0.551776758747056
-62.901	383.70018	-63.693	16.9624			9.38479292216951	-4.12758885809477E-4	11.4064298838	-2.05716188799E-4	7.4378	-0.522005568738735
-62.9	383.70276	-63.692	16.9624			9.39197332991409	-4.07412192919636E-4	11.4215004405	-2.11871999574E-4	7.4471	-0.53615599130585
-62.899	383.705292222222	-63.691	16.9616			9.39915373765867	-4.07075608436825E-4	11.4366661286	-2.12471500846E-4	7.4504	-0.512305604795032
-62.898	383.707442222222	-63.69	16.9608			9.40633414540326	-4.13610213938201E-4	11.4518476123	-1.96323454852E-4	7.4555	-0.512110206571782
-62.897	383.710022222222	-63.689	16.96			9.41351455314784	-4.16418505575175E-4	11.4669784785	-2.09481818932E-4	7.4625	-0.519146478084764
-62.896	383.712506666667	-63.688	16.96			9.42069496089242	-4.11126108885607E-4	11.4821631929	-2.09501342281E-4	7.4661	-0.512850136807325
-62.895	383.715038888889	-63.687	16.9592			9.42787536863701	-4.22527478047984E-4	11.4973479073	-2.15341421768E-4	7.4725	-0.514532748952175
-62.894	383.71738	-63.686	16.9584			9.43505577638159	-4.12309007190145E-4	11.5124755429	-2.06529129555E-4	7.4791	-0.518513405510658
-62.893	383.719768888889	-63.685	16.9576			9.44223618412617	-4.11514385657327E-4	11.5276844359	-2.22150192819E-4	7.4841	-0.532337594999696
-62.892	383.722253333333	-63.684	16.9568			9.44941659187075	-4.01505173339801E-4	11.5429020505	-2.10829430762E-4	7.4917	-0.513422761100808
-62.891	383.724776	-63.683	16.956			9.45659699961534	-4.01905076285487E-4	11.5581117122	-2.03228674335E-4	7.497	-0.510914750947007
-62.89	383.727413333333	-63.682	16.9552			9.46377740735992	-4.19305273956538E-4	11.5733285581	-2.02236833676E-4	7.5016	-0.524477094745671
-62.889	383.729993333333	-63.681	16.9552			9.4709578151045	-4.10107591529337E-4	11.5885513251	-2.02339576535E-4	7.5078	-0.538536946546603
-62.888	383.73243	-63.68	16.9544			9.47813822284908	-4.14458084310721E-4	11.6037240872	-2.1011122151E-4	7.5131	-0.554170191481084
-62.887	383.734962222222	-63.679	16.9536			9.48531863059367	-4.15361106286997E-4	11.6189397802	-2.06625549674E-4	7.5175	-0.525785515047736
-62.886	383.737446666667	-63.678	16.9528			9.49249903833825	-4.12277518939069E-4	11.6341815734	-1.97640715691E-4	7.5259	-0.533187125512209
-62.885	383.740074444444	-63.677	16.952			9.49967944608283	-4.11646321751704E-4	11.6494994718	-2.16175846858E-4	7.5301	-0.511302519285903
-62.884	383.742463333333	-63.676	16.9512			9.50685985382741	-4.136018161245E-4	11.6648259815	-2.19145290988E-4	7.5387	-0.511515873574408
-62.883	383.745091111111	-63.675	16.9504			9.514040261572	-4.11735445552929E-4	11.680125754	-2.06385540687E-4	7.5433	-0.519747372084663
-62.882	383.747718888889	-63.674	16.9496			9.52122066931658	-4.21760424133491E-4	11.6953865735	-2.13780135837E-4	7.5433	-0.538707415462461
-62.881	383.750107777778	-63.673	16.9488			9.52840107706116	-4.16817483651591E-4	11.7106473931	-2.20975267113E-4	7.5528	-0.510957422737665
-62.88	383.752926666667	-63.672	16.948			9.53558148480575	-4.20393078397582E-4	11.7259754401	-2.12227393841E-4	7.5559	-0.544647959446347
-62.879	383.755124444444	-63.671	16.9472			9.54276189255033	-4.11219184405015E-4	11.7412651819	-2.13109531867E-4	7.5651	-0.531218031331796
-62.878	383.758038888889	-63.67	16.9464			9.54994230029491	-4.16787584077685E-4	11.7566867051	-2.04921065603E-4	7.5685	-0.522236757406224
-62.877	383.760427777778	-63.669	16.9456			9.55712270803949	-4.17977916078221E-4	11.7720349314	-2.02255243367E-4	7.5738	-0.527499270280865
-62.876	383.763342222222	-63.668	16.9448			9.56430311578408	-4.18714789737018E-4	11.7873532141	-2.10722101249E-4	7.5815	-0.519644121063495
-62.875	383.765683333333	-63.667	16.944			9.57148352352866	-4.12405949814247E-4	11.8028046751	-2.09350585568E-4	7.5848	-0.52914183007571
-62.874	383.768358888889	-63.666	16.9432			9.57866393127324	-4.11421532721755E-4	11.8181866083	-2.11554174184E-4	7.5941	-0.520377023386729
-62.873	383.770919777778	-63.665	16.9424			9.58584433901782	-4.10901996409172E-4	11.8335425593	-2.10913604083E-4	7.5972	-0.528761487396588
-62.872	383.773662222222	-63.664	16.9416			9.59302474676241	-4.1179867101279E-4	11.8489944493	-2.10776828903E-4	7.6027	-0.538234902094375
-62.871	383.776433333333	-63.663	16.9408			9.60020515450699	-4.11772790384064E-4	11.8644488142	-2.21548872625E-4	7.6099	-0.535629974244058
-62.87	383.778678888889	-63.662	16.94			9.60738556225157	-4.15316241883629E-4	11.8799243387	-2.21590665559E-4	7.6153	-0.548818149238785
-62.869	383.781354444444	-63.661	16.9392			9.61456596999615	-4.12308565763487E-4	11.8954540575	-2.02972315806E-4	7.6197	-0.538600872547426
-62.868	383.784268888889	-63.66	16.9384			9.62174637774074	-4.18936993803134E-4	11.9110124892	-2.04625376874E-4	7.6263	-0.521934485343034
-62.867	383.786992222222	-63.659	16.9376			9.62892678548532	-4.19143595617973E-4	11.9264639531	-2.20539253315E-4	7.6316	-0.53228786039983
-62.866	383.789572222222	-63.658	16.9368			9.6361071932299	-4.20265235512659E-4	11.9419154198	-2.1714826564E-4	7.6389	-0.524786438709445
-62.865	383.792486666667	-63.657	16.936			9.64328760097448	-4.21222595046321E-4	11.9574049362	-2.05881466941E-4	7.6444	-0.539670336679909
-62.864	383.794827777778	-63.656	16.9352			9.65046800871907	-4.23052927763324E-4	11.9729515315	-2.1336675253E-4	7.6482	-0.530041225936442
-62.863	383.797455555556	-63.655	16.9344			9.65764841646365	-4.13387797920227E-4	11.9884791005	-2.12160299855E-4	7.655	-0.51555735467993
-62.862	383.800035555556	-63.654	16.9336			9.66482882420823	-4.24179497400916E-4	12.0039876432	-2.03225455775E-4	7.6583	-0.519288662960788
-62.861	383.802854444444	-63.653	16.9328			9.67200923195282	-4.19064951879511E-4	12.019553259	-2.08786557334E-4	7.6669	-0.530332895573621
-62.86	383.80553	-63.652	16.932			9.6791896396974	-4.26372733864785E-4	12.0350903369	-2.13928379019E-4	7.6713	-0.508213726300636
-62.859	383.808444444444	-63.651	16.9304			9.68637004744198	-4.1531754380567E-4	12.0506559556	-2.13004106672E-4	7.6793	-0.513892430389577
-62.858	383.81112	-63.65	16.9296			9.69355045518656	-4.15682587398359E-4	12.0662405949	-2.04936825553E-4	7.6837	-0.512010305585345
-62.857	383.813986666667	-63.649	16.9288			9.70073086293115	-4.14490067570466E-4	12.0818157253	-2.12733846595E-4	7.687	-0.520590288222388
-62.856	383.81671	-63.648	16.928			9.70791127067573	-4.10839891518927E-4	12.0973908557	-2.11747935344E-4	7.6965	-0.519893276786068
-62.855	383.819624444444	-63.647	16.9272			9.71509167842031	-4.18871978756152E-4	12.1129945213	-2.07981997719E-4	7.6998	-0.534357670464738
-62.854	383.8223	-63.646	16.9264			9.72227208616489	-4.24121834606775E-4	12.128626722	-2.13173110358E-4	7.7031	-0.535057599030232
-62.853	383.824975555556	-63.645	16.9256			9.72945249390948	-4.27676770303352E-4	12.1442026019	-2.07414150379E-4	7.7128	-0.531832800419845
-62.852	383.82789	-63.644	16.9248			9.73663290165406	-4.26873164508596E-4	12.1598530766	-2.05264828291E-4	7.7155	-0.534521068090782
-62.851	383.830565555556	-63.643	16.924			9.74381330939864	-4.25057907441369E-4	12.1754673877	-2.07785924923E-4	7.721	-0.519910880071002
-62.85	383.83348	-63.642	16.9224			9.75099371714322	-4.20088965310408E-4	12.1910902688	-2.04131943567E-4	7.7287	-0.53176174929901
-62.849	383.836270222222	-63.641	16.9216			9.75817412488781	-4.23952085380408E-4	12.206740167	-2.20467393729E-4	7.732	-0.520647158490256
-62.848	383.838878888889	-63.64	16.9208			9.76535453263239	-4.19704305266282E-4	12.2223740808	-2.12897322514E-4	7.7413	-0.525316442267553
-62.847	383.841745555556	-63.639	16.92			9.77253494037697	-4.13580155115533E-4	12.238014083	-2.05358415565E-4	7.7446	-0.521362086250755
-62.846	383.844707777778	-63.638	16.9192			9.77971534812155	-4.25686563785573E-4	12.2536748189	-2.03005293475E-4	7.7544	-0.530613733852528
-62.845	383.847584	-63.637	16.9184			9.78689575586614	-4.28891801520132E-4	12.2693070196	-2.06302725821E-4	7.757	-0.535647564731876
-62.844	383.850584444444	-63.636	16.9176			9.79407616361072	-4.12494275892311E-4	12.2849416991	-2.15977885526E-4	7.7623	-0.536099161782801
-62.843	383.853164444444	-63.635	16.916			9.8012565713553	-4.20981434971748E-4	12.3006597002	-2.10492962288E-4	7.77	-0.513863986396758
-62.842	383.856031111111	-63.634	16.9152			9.80843697909988	-4.22823886163204E-4	12.3163396545	-2.11612261419E-4	7.7736	-0.529689322301271
-62.841	383.858706666667	-63.633	16.9144			9.81561738684447	-4.19873867166176E-4	12.332010097	-2.13253755168E-4	7.7802	-0.52712972790534
-62.84	383.861754888889	-63.632	16.9136			9.82279779458905	-4.2916728874601E-4	12.3477726492	-2.10494938629E-4	7.7862	-0.539393336336369
-62.839	383.864631111111	-63.631	16.9128			9.82997820233363	-4.25264111926669E-4	12.3634746459	-2.12976223503E-4	7.7915	-0.527147325304423
-62.838	383.867526444444	-63.63	16.912			9.83715861007822	-4.26412708919316E-4	12.3792307053	-2.11841707997E-4	7.7959	-0.515404310244236
-62.837	383.870603333333	-63.629	16.9112			9.8443390178228	-4.14667431313443E-4	12.3950039222	-2.11422752298E-4	7.8039	-0.525010490328786
-62.836	383.87347	-63.628	16.9096			9.85151942556738	-4.13758547131335E-4	12.410761839	-2.07349141999E-4	7.8083	-0.538252490464762
-62.835	383.876527777778	-63.627	16.9088			9.85869983331196	-4.1964255529342E-4	12.4265453363	-2.13754743868E-4	7.8151	-0.524576599741645
-62.834	383.879442222222	-63.626	16.908			9.86588024105655	-4.21023677360968E-4	12.4423120019	-2.08836437099E-4	7.8207	-0.52997389097208
-62.833	383.882022222222	-63.625	16.9072			9.87306064880113	-4.20683002764909E-4	12.4580585439	-2.10881694905E-4	7.8218	-0.531982345349997
-62.832	383.885414444444	-63.624	16.9064			9.88024105654571	-4.20011683352971E-4	12.473871735	-2.10214450098E-4	7.8308	-0.537286123622249
-62.831	383.888328888889	-63.623	16.9056			9.88742146429029	-4.19057512064766E-4	12.4896467565	-2.10466167978E-4	7.8341	-0.536905585808702
-62.83	383.891291111111	-63.622	16.904			9.89460187203488	-4.24682528211604E-4	12.5054884242	-2.24910547953E-4	7.8439	-0.534215246268738
-62.829	383.894301111111	-63.621	16.9032			9.90178227977946	-4.27414106642846E-4	12.5212635042	-2.07566087526E-4	7.8472	-0.510402344222114
-62.828	383.897167777778	-63.62	16.9024			9.90896268752404	-4.27450698745961E-4	12.5371432273	-2.2306331334E-4	7.8567	-0.524011378205984
-62.827	383.900321111111	-63.619	16.9016			9.91614309526863	-4.27461625969359E-4	12.5529468453	-2.18607505829E-4	7.86	-0.530009419496979
-62.826	383.903426666667	-63.618	16.9008			9.92332350301321	-4.29032423367337E-4	12.5687790013	-2.15765102303E-4	7.8635	-0.540576397283974
-62.825	383.906293333333	-63.617	16.9			9.93050391075779	-4.34572109501289E-4	12.5846329324	-2.18185280015E-4	7.8722	-0.523510112503691
-62.824	383.909398888889	-63.616	16.8984			9.93768431850237	-4.26343300668932E-4	12.600484499	-2.14460214305E-4	7.8755	-0.537172132108168
-62.823	383.912743333333	-63.615	16.8976			9.94486472624696	-4.23909569566009E-4	12.6164407116	-2.14733632421E-4	7.8808	-0.539357823215372
-62.822	383.915753333333	-63.614	16.8968			9.95204513399154	-4.19029321434613E-4	12.6323359436	-2.1680562831E-4	7.8885	-0.516688563278642
-62.821	383.918858888889	-63.613	16.896			9.95922554173612	-4.18895892710563E-4	12.6482294617	-2.10515575155E-4	7.8918	-0.512167099130816
-62.82	383.921725555556	-63.612	16.8952			9.9664059494807	-4.30680518019682E-4	12.6641476217	-2.15330052422E-4	7.898	-0.521955810386262
-62.819	383.925022222222	-63.611	16.8944			9.97358635722529	-4.25557535037631E-4	12.6800987795	-2.09450158886E-4	7.9046	-0.525170574128346
-62.818	383.928318888889	-63.61	16.8928			9.98076676496987	-4.19486339355033E-4	12.6960695558	-2.05363010933E-4	7.9097	-0.51099298249893
-62.817	383.931185555556	-63.609	16.892			9.98794717271445	-4.12664809545587E-4	12.712019945	-2.09996820473E-4	7.9172	-0.53672089571108
-62.816	383.934291111111	-63.608	16.8912			9.99512758045903	-4.19907344117603E-4	12.7279439228	-2.09788882756E-4	7.9225	-0.531910956383301
-62.815	383.937731111111	-63.607	16.8904			10.0023079882036	-4.20155211143234E-4	12.7438906208	-2.04981480872E-4	7.9271	-0.510266874454564
-62.814	383.940597777778	-63.606	16.8896			10.0094883959482	-4.28625114828701E-4	12.7598969329	-2.12449133832E-4	7.9333	-0.524814868348563
-62.813	383.943751111111	-63.605	16.888			10.0166688036928	-4.32368717286705E-4	12.7758242175	-2.13411396513E-4	7.9386	-0.506142768847132
-62.812	383.946713333333	-63.604	16.8872			10.0238492114374	-4.28452347315897E-4	12.7918829138	-2.09160772046E-4	7.9463	-0.516837874332768
-62.811	383.950296666667	-63.603	16.8864			10.0310296191819	-4.27835916144487E-4	12.8079057112	-2.06344740387E-4	7.9492	-0.515219436539909
-62.81	383.953258888889	-63.602	16.8856			10.0382100269265	-4.28433250558552E-4	12.8239855904	-2.15506971514E-4	7.9525	-0.535111048420396
-62.809	383.956316666667	-63.601	16.8848			10.0453904346711	-4.33278458867044E-4	12.840027417	-2.05285158404E-4	7.9622	-0.523090407778369
-62.808	383.959613333333	-63.6	16.8832			10.0525708424157	-4.27641852412261E-4	12.8561072933	-2.13560419583E-4	7.9649	-0.504779636023536
-62.807	383.962957777778	-63.599	16.8824			10.0597512501603	-4.24600230026646E-4	12.8722442428	-2.13499048973E-4	7.9748	-0.516741719486307
-62.806	383.966206666667	-63.598	16.8816			10.0669316579049	-4.28309024540244E-4	12.888362166	-2.20036670586E-4	7.9781	-0.533830594765027
-62.805	383.969312222222	-63.597	16.8808			10.0741120656494	-4.33559513680297E-4	12.9044230189	-2.24554283196E-4	7.9867	-0.512682850445832
-62.804	383.97237	-63.596	16.88			10.081292473394	-4.27984571461138E-4	12.9205219215	-2.11290248467E-4	7.9905	-0.530954795198636
-62.803	383.975666666667	-63.595	16.8784			10.0884728811386	-4.25932360640038E-4	12.9366762049	-2.1623245424E-4	7.9993	-0.529397982365441
-62.802	383.979106666667	-63.594	16.8776			10.0956532888832	-4.25448781483191E-4	12.9527577707	-2.10139593341E-4	8.0037	-0.534424991789309
-62.801	383.98226	-63.593	16.8768			10.1028336966278	-4.2469612892187E-4	12.9688971752	-2.16463416131E-4	8.007	-0.526606875576419
-62.8	383.985413333333	-63.592	16.876			10.1100141043724	-4.253895124562E-4	12.9850725558	-2.20179869017E-4	8.0154	-0.525558087090837
-62.799	383.988757777778	-63.591	16.8752			10.1171945121169	-4.28753662525357E-4	13.0012827626	-2.16119387615E-4	8.0196	-0.528178440221971
-62.798	383.991958888889	-63.59	16.8736			10.1243749198615	-4.28532181563377E-4	13.0174387326	-2.16147030509E-4	8.0227	-0.529607436211551
-62.797	383.995112222222	-63.589	16.8728			10.1315553276061	-4.29456790364685E-4	13.0336708049	-2.118987784E-4	8.0322	-0.517343018831589
-62.796	383.998265555556	-63.588	16.872			10.1387357353507	-4.30116822775944E-4	13.0499072536	-2.15481019678E-4	8.0355	-0.5399013366969
-62.795	384.001801111111	-63.587	16.8712			10.1459161430953	-4.23022241466599E-4	13.0661729936	-2.14733230459E-4	8.0408	-0.525252477009696
-62.794	384.004858888889	-63.586	16.8696			10.1530965508399	-4.19455581741657E-4	13.0823860368	-2.12860072069E-4	8.0485	-0.530425268084487
-62.793	384.008203333333	-63.585	16.8688			10.1602769585844	-4.21615471288941E-4	13.0986426646	-2.20698289434E-4	8.0518	-0.520302210938458
-62.792	384.011452222223	-63.584	16.868			10.167457366329	-4.26269163260967E-4	13.114894136	-2.13909362542E-4	8.058	-0.533983170629974
-62.791	384.014605555556	-63.583	16.8672			10.1746377740736	-4.29181676860889E-4	13.1311012686	-2.12617533243E-4	8.0633	-0.510985870551354
-62.79	384.01795	-63.582	16.8656			10.1818181818182	-4.32210855416969E-4	13.1474094347	-2.11269990735E-4	8.071	-0.508320757642179
-62.789	384.021198888889	-63.581	16.8648			10.1889985895628	-4.3179221739825E-4	13.163686623	-2.09458599982E-4	8.0758	-0.530112282706791
-62.788	384.024352222222	-63.58	16.864			10.1961789973073	-4.33873319115557E-4	13.1799306497	-2.10963237906E-4	8.0803	-0.52363433000234
-62.787	384.027696666667	-63.579	16.8632			10.2033594050519	-4.29862904913741E-4	13.1961403516	-2.05446414664E-4	8.0869	-0.517791273913967
-62.786	384.03128	-63.578	16.8616			10.2105398127965	-4.2092196554392E-4	13.2124518646	-2.1139992055E-4	8.0922	-0.548203862526285
-62.785	384.034337777778	-63.577	16.8608			10.2177202205411	-4.25300624404407E-4	13.2288257157	-2.14536161951E-4	8.0966	-0.5224361260306
-62.784	384.037491111111	-63.576	16.86			10.2249006282857	-4.28655874816607E-4	13.245239419	-2.05207673168E-4	8.1047	-0.513828431353154
-62.783	384.04074	-63.575	16.8592			10.2320810360303	-4.28427899380686E-4	13.2616711061	-2.14658837226E-4	8.1092	-0.505694272396647
-62.782	384.044084444444	-63.574	16.8576			10.2392614437748	-4.3492174602693E-4	13.2780459911	-2.11600910587E-4	8.1175	-0.522386368668175
-62.781	384.047428888889	-63.573	16.8568			10.2464418515194	-4.3570577978337E-4	13.2944594176	-2.17288683633E-4	8.1219	-0.510544586565273
-62.78	384.050773333333	-63.572	16.856			10.253622259264	-4.29218665193943E-4	13.3108630851	-2.11770607525E-4	8.1253	-0.500494219117112
-62.779	384.054117777778	-63.571	16.8544			10.2608026670086	-4.28781298997315E-4	13.3272477292	-2.04712715939E-4	8.1339	-0.512416002317887
-62.778	384.057701111111	-63.57	16.8536			10.2679830747532	-4.25597386055083E-4	13.3437465224	-2.16298203543E-4	8.135	-0.512565342855889
-62.777	384.061045555556	-63.569	16.8528			10.2751634824978	-4.22250604900722E-4	13.3601311693	-2.20635522478E-4	8.1442	-0.51911093171978
-62.776	384.064246666667	-63.568	16.852			10.2823438902423	-4.30771661801347E-4	13.3765919156	-2.16339790947E-4	8.1473	-0.50095705385328
-62.775	384.067447777778	-63.567	16.8512			10.2895242979869	-4.31295703875315E-4	13.3930460921	-2.08241363816E-4	8.1574	-0.519067937466964
-62.774	384.070887777778	-63.566	16.8496			10.2967047057315	-4.2926873207161E-4	13.4095957093	-2.16523028575E-4	8.1607	-0.524469987228447
-62.773	384.074136666667	-63.565	16.8488			10.3038851134761	-4.36838486778461E-4	13.4260502654	-2.1674399538E-4	8.164	-0.51206753705434
-62.772	384.077481111111	-63.564	16.848			10.3110655212207	-4.35206955986036E-4	13.4425110089	-2.16596224507E-4	8.1731	-0.515589520961283
-62.771	384.080682222222	-63.563	16.8464			10.3182459289653	-4.29561489141383E-4	13.4589907758	-2.15837608231E-4	8.1764	-0.53875713530996
-62.77	384.084313333333	-63.562	16.8456			10.3254263367098	-4.26812397782689E-4	13.4755229621	-2.093861415E-4	8.1856	-0.528988881688089
-62.769	384.087657777778	-63.561	16.8448			10.3326067444544	-4.26613343930049E-4	13.4920834908	-2.14946129787E-4	8.1887	-0.524982060946683
-62.768	384.091097777778	-63.56	16.844			10.339787152199	-4.29217360642044E-4	13.5086393571	-2.24206520408E-4	8.1942	-0.507284970090082
-62.767	384.094442222222	-63.559	16.8424			10.3469675599436	-4.35589105608733E-4	13.5252523052	-2.18196246228E-4	8.2019	-0.502167289406956
-62.766	384.0975	-63.558	16.8416			10.3541479676882	-4.301882418922E-4	13.5418081715	-2.06235751875E-4	8.2052	-0.496941310979961
-62.765	384.101131111111	-63.557	16.8408			10.3613283754327	-4.21872984108002E-4	13.558342288	-2.28469259438E-4	8.2103	-0.511095936144898
-62.764	384.104188888889	-63.556	16.8392			10.3685087831773	-4.29048709627909E-4	13.5749746438	-2.16146523427E-4	8.2178	-0.516457315326919
-62.763	384.107533333333	-63.555	16.8384			10.3756891909219	-4.33166363529099E-4	13.591645055	-2.17796625187E-4	8.2231	-0.525885352458374
-62.762	384.110782222222	-63.554	16.8376			10.3828695986665	-4.25123987669749E-4	13.6083344925	-2.16774460348E-4	8.2303	-0.502188633939487
-62.761	384.114174444444	-63.553	16.8368			10.3900500064111	-4.34262715305159E-4	13.6250049009	-2.16278386307E-4	8.2358	-0.517641969438271
-62.76	384.117518888889	-63.552	16.8352			10.3972304141557	-4.33858593113705E-4	13.6416761198	-2.13677041245E-4	8.2402	-0.515639293955029
-62.759	384.120863333333	-63.551	16.8344			10.4044108219002	-4.26808240908034E-4	13.6582890679	-2.16975707651E-4	8.2468	-0.504868730080853
-62.758	384.124351111111	-63.55	16.8336			10.4115912296448	-4.27237424307281E-4	13.6749780763	-2.09152109222E-4	8.2519	-0.514856456466906
-62.757	384.1276	-63.549	16.832			10.4187716373894	-4.40757086755178E-4	13.6916865373	-2.10653411837E-4	8.2594	-0.513668263622876
-62.756	384.131026349206	-63.548	16.8312			10.425952045134	-4.39053791621225E-4	13.7083379194	-2.06631941242E-4	8.2646	-0.532458378552033
-62.755	384.134002222222	-63.547	16.8304			10.4331324528786	-4.39102243961802E-4	13.7250452692	-2.13030574614E-4	8.2686	-0.523503004668851
-62.754	384.137537777778	-63.546	16.8288			10.4403128606232	-4.28242743421205E-4	13.7418119201	-2.15089787827E-4	8.2754	-0.510324110534819
-62.753	384.140738888889	-63.545	16.828			10.4474932683677	-4.29746152834007E-4	13.7585946064	-2.10556597029E-4	8.2818	-0.524847020871602
-62.752	384.144131111111	-63.544	16.8272			10.4546736761123	-4.26103203701699E-4	13.7753810523	-2.13799438425E-4	8.2851	-0.529042346070379
-62.751	384.14738	-63.543	16.8264			10.4618540838569	-4.37456763078729E-4	13.792244372	-2.13656955501E-4	8.293	-0.521280168643044
-62.75	384.150724444444	-63.542	16.8248			10.4690344916015	-4.35835284039125E-4	13.8090072633	-2.09718246685E-4	8.2972	-0.536507789793503
-62.749	384.154068888889	-63.541	16.824			10.4762148993461	-4.29759240459298E-4	13.8257884152	-2.1349560593E-4	8.3058	-0.534602597293716
-62.748	384.15727	-63.54	16.8232			10.4833953070907	-4.28583198723664E-4	13.8425763984	-2.1282873736E-4	8.31	-0.522908984506195
-62.747	384.160757777778	-63.539	16.8224			10.4905757148352	-4.35406876267928E-4	13.8593609645	-2.11672700554E-4	8.313	-0.505793863801093
-62.746	384.163856507936	-63.538	16.8208			10.4977561225798	-4.40678618219056E-4	13.8762026094	-2.2432631802E-4	8.3229	-0.508317031876527
-62.745	384.167016666667	-63.537	16.82			10.5049365303244	-4.32336565343101E-4	13.8930632806	-2.1688800429E-4	8.3262	-0.52369491539011
-62.744	384.170361111111	-63.536	16.8192			10.512116938069	-4.38845687823515E-4	13.9099239519	-2.17049348369E-4	8.3295	-0.514180593018229
-62.743	384.173562222222	-63.535	16.8176			10.5192973458136	-4.42696748732764E-4	13.9268417019	-2.12136173061E-4	8.3388	-0.515632183534358
-62.742	384.176763333333	-63.534	16.8168			10.5264777535581	-4.34984199193755E-4	13.9437655595	-2.06366916732E-4	8.342	-0.523503004668851
-62.741	384.180107777778	-63.533	16.816			10.5336581613027	-4.34989916535449E-4	13.9607152547	-2.20893732041E-4	8.3473	-0.502526755630447
-62.74	384.183308888889	-63.532	16.8152			10.5408385690473	-4.29995066327741E-4	13.9775949522	-2.1427014246E-4	8.3547	-0.511159943263388
-62.739	384.186653333333	-63.531	16.8136			10.5480189767919	-4.38027239379882E-4	13.994493676	-2.17483533141E-4	8.358	-0.514828013741252
-62.738	384.189806666667	-63.53	16.8128			10.5551993845365	-4.42682592276818E-4	14.0114114261	-2.18969100974E-4	8.3644	-0.501291467813295
-62.737	384.193055555556	-63.529	16.812			10.5623797922811	-4.37696348085628E-4	14.0283942841	-2.19865018638E-4	8.3698	-0.528957073701781
-62.736	384.196277142857	-63.528	16.8112			10.5695602000256	-4.36395160274848E-4	14.0453336442	-2.26488604113E-4	8.3769	-0.530951411679935
-62.735	384.199601111111	-63.527	16.8104			10.5767406077702	-4.38308056488744E-4	14.062278834	-2.22687198663E-4	8.3819	-0.519580139035927
-62.734	384.202706666667	-63.526	16.8088			10.5839210155148	-4.34442088374048E-4	14.0792064283	-2.1806879821E-4	8.3865	-0.541201722695516
-62.733	384.205812222222	-63.525	16.808			10.5911014232594	-4.32404844056418E-4	14.0962284919	-2.11886531942E-4	8.393	-0.523104623716776
-62.732	384.209095238095	-63.524	16.8072			10.598281831004	-4.33344637565776E-4	14.1132603997	-2.15547470586E-4	8.3992	-0.524786438709445
-62.731	384.212166666667	-63.523	16.8064			10.6054622387486	-4.32867232961955E-4	14.1302542549	-2.22597025474E-4	8.4053	-0.529188188112443
-62.73	384.215415555556	-63.522	16.8056			10.6126426464931	-4.33597253406604E-4	14.1472956744	-2.15128370027E-4	8.411	-0.520295102049828
-62.729	384.21876	-63.521	16.804			10.6198230542377	-4.3383524072981E-4	14.164413199	-2.13272665053E-4	8.4147	-0.527463737634376
-62.728	384.221817777778	-63.52	16.8032			10.6270034619823	-4.31091460496728E-4	14.1814641331	-2.24022435437E-4	8.423	-0.525199003262781
-62.727	384.22521	-63.519	16.8024			10.6341838697269	-4.36796796769561E-4	14.198517425	-2.12738159088E-4	8.4273	-0.537108201886408
-62.726	384.228363333333	-63.518	16.8016			10.6413642774715	-4.37023602697952E-4	14.2156448485	-2.18904275595E-4	8.4341	-0.530642155836691
-62.725	384.231421111111	-63.517	16.8008			10.6485446852161	-4.32960654370863E-4	14.2327596282	-2.19336118183E-4	8.4376	-0.520444388220656
-62.724	384.23467	-63.516	16.7992			10.6557250929606	-4.36033624324966E-4	14.2498771528	-2.11131966401E-4	8.4452	-0.515254989298022
-62.723	384.237823333333	-63.515	16.7984			10.6629055007052	-4.37646524166766E-4	14.2669946774	-2.13473812647E-4	8.4495	-0.502099528846722
-62.722	384.240983492064	-63.514	16.7976			10.6700859084498	-4.39461444516998E-4	14.2841502547	-2.23869757294E-4	8.4528	-0.506000497565895
-62.721	384.244082222222	-63.513	16.7968			10.6772663161944	-4.38494336379192E-4	14.3013390365	-2.15546289004E-4	8.4619	-0.523442418743761
-62.72	384.247208253968	-63.512	16.796			10.684446723939	-4.33519009077066E-4	14.3184854835	-2.12648072978E-4	8.4652	-0.499173425444324
-62.719	384.250190952381	-63.511	16.7952			10.6916271316836	-4.38704656589628E-4	14.3355938808	-2.14169622393E-4	8.4685	-0.503359501754186
-62.718	384.253733333333	-63.51	16.7936			10.6988075394281	-4.39193075603248E-4	14.352759354	-2.18346532101E-4	8.4782	-0.505110603352502
-62.717	384.256763809524	-63.509	16.7928			10.7059879471727	-4.36315510050197E-4	14.3699091116	-2.19482551106E-4	8.4808	-0.514205650456761
-62.716	384.259753333333	-63.508	16.792			10.7131683549173	-4.26353948192124E-4	14.3870807888	-2.13755370347E-4	8.4903	-0.525895843820541
-62.715	384.262906666667	-63.507	16.7912			10.7203487626619	-4.38037616378503E-4	14.4042652884	-2.14084734749E-4	8.4935	-0.509245743792483
-62.714	384.26606	-63.506	16.7904			10.7275291704065	-4.34713749003596E-4	14.4214497879	-2.19048144087E-4	8.4985	-0.498365255132486
-62.713	384.268831111111	-63.505	16.7896			10.734709578151	-4.44024967952716E-4	14.4386999915	-2.04458932778E-4	8.5061	-0.492718403016181
-62.712	384.272223333333	-63.504	16.7888			10.7418899858956	-4.37279993372483E-4	14.4559424536	-2.14666229411E-4	8.5095	-0.500761214301956
-62.711	384.275233333333	-63.503	16.788			10.7490703936402	-4.3893030849664E-4	14.4732125671	-2.1476839417E-4	8.5145	-0.499604098426876
-62.71	384.278386666667	-63.502	16.7872			10.7562508013848	-4.24091122248667E-4	14.4904826806	-2.17336165223E-4	8.5216	-0.514411865301601
-62.709	384.281157777778	-63.501	16.7856			10.7634312091294	-4.34859809543803E-4	14.5077337708	-2.14974705581E-4	8.5267	-0.50201415023871
-62.708	384.284406666667	-63.5	16.7848			10.770611616874	-4.3826377815822E-4	14.5249563257	-2.05728747932E-4	8.5331	-0.482723502925106
-62.707	384.287273333333	-63.499	16.784			10.7777920246185	-4.33833181516469E-4	14.542245729	-2.10049454959E-4	8.537	-0.50109935829774
-62.706	384.290474444444	-63.498	16.7832			10.7849724323631	-4.38542646801511E-4	14.5595160318	-2.1275004716E-4	8.5402	-0.498019952198631
-62.705	384.293600476191	-63.497	16.7824			10.7921528401077	-4.35084640325448E-4	14.576833899	-2.1811258645E-4	8.5498	-0.518851272215811
-62.704	384.29659	-63.496	16.7816			10.7993332478523	-4.34959363580172E-4	14.5941993275	-2.17713320652E-4	8.5528	-0.517567147533487
-62.703	384.299552222222	-63.495	16.7808			10.8065136555969	-4.37493231106395E-4	14.6115827417	-2.00752051176E-4	8.5609	-0.521141381905688
-62.702	384.302848888889	-63.494	16.78			10.8136940633415	-4.3488269746405E-4	14.6289099284	-2.14162780256E-4	8.565	-0.518996844420565
-62.701	384.305845238095	-63.493	16.7792			10.820874471086	-4.34011823105554E-4	14.6462371151	-2.11083992303E-4	8.5733	-0.50416748556651
-62.7	384.308821111111	-63.492	16.7784			10.8280548788306	-4.38012447651889E-4	14.6635643018	-2.07733634443E-4	8.5775	-0.509978659702538
-62.699	384.311926666667	-63.491	16.7776			10.8352352865752	-4.40021211005294E-4	14.6809010002	-2.11681532867E-4	8.5807	-0.512558231425072
-62.698	384.314793333333	-63.49	16.7768			10.8424156943198	-4.38998507186566E-4	14.6982492059	-2.14849964868E-4	8.5885	-0.493718961005391
-62.697	384.31766	-63.489	16.776			10.8495961020644	-4.41049749697419E-4	14.7156241433	-2.18562142172E-4	8.5925	-0.502078184226303
-62.696	384.320813333333	-63.488	16.7752			10.856776509809	-4.3227796997009E-4	14.7329990807	-2.03705335649E-4	8.5956	-0.488441106120208
-62.695	384.323720952381	-63.487	16.7744			10.8639569175535	-4.27808105804298E-4	14.7504380395	-2.12088192605E-4	8.6047	-0.500205874170538
-62.694	384.32669	-63.486	16.7736			10.8711373252981	-4.24852260748897E-4	14.7677937614	-2.17244369491E-4	8.6076	-0.516329332235668
-62.693	384.329843333333	-63.485	16.7728			10.8783177330427	-4.37465297194068E-4	14.7852190243	-2.22915993698E-4	8.6118	-0.495983603309345
-62.692	384.332730476191	-63.484	16.772			10.8854981407873	-4.34878745228298E-4	14.8026510406	-2.19158763338E-4	8.6202	-0.51468918561518
-62.691	384.335597142857	-63.483	16.7712			10.8926785485319	-4.33782407609244E-4	14.8200416637	-2.20761241118E-4	8.6233	-0.49827986178926
-62.69	384.33873	-63.482	16.7704			10.8998589562764	-4.30542394594742E-4	14.8374544616	-2.1509163615E-4	8.632	-0.496802368051292
-62.689	384.341883333333	-63.481	16.7688			10.907039364021	-4.34644743816581E-4	14.8548804959	-2.09632039412E-4	8.635	-0.483938488620787
-62.688	384.34475	-63.48	16.7688			10.9142197717656	-4.33325770746266E-4	14.872264945	-2.18043935293E-4	8.64	-0.508548366836389
-62.687	384.347807777778	-63.479	16.768			10.9214001795102	-4.34810603697524E-4	14.8897445227	-2.20744453837E-4	8.6468	-0.501473072418528
-62.686	384.350667619047	-63.478	16.7672			10.9285805872548	-4.3289894223078E-4	14.9072526384	-2.12399515028E-4	8.6519	-0.490367994375641
-62.685	384.353302222222	-63.477	16.7664			10.9357609949994	-4.29326453892624E-4	14.9246846547	-2.13210281579E-4	8.656	-0.498204972905343
-62.684	384.35636	-63.476	16.7656			10.9429414027439	-4.29734708603891E-4	14.9422117938	-2.11664812959E-4	8.6611	-0.492874997462533
-62.683	384.35937	-63.475	16.7648			10.9501218104885	-4.34101436176779E-4	14.9596438043	-2.11592445889E-4	8.6648	-0.501676020537837
-62.682	384.362523333333	-63.474	16.764			10.9573022182331	-4.36329521365479E-4	14.9771043557	-2.22142920845E-4	8.6726	-0.488472973718258
-62.681	384.365198888889	-63.473	16.7632			10.9644826259777	-4.33896496135777E-4	14.994699099	-2.1024974106E-4	8.6767	-0.491788642521299
-62.68	384.368065555556	-63.472	16.7624			10.9716630337223	-4.33973149621402E-4	15.0122157128	-2.10025837322E-4	8.6837	-0.496535324014989
-62.679	384.371123333333	-63.471	16.7616			10.9788434414669	-4.31866073937144E-4	15.0298302511	-2.14576699852E-4	8.6879	-0.49096629827041
-62.678	384.373846666667	-63.47	16.7608			10.9860238492114	-4.32450009334622E-4	15.0472985348	-2.25209556155E-4	8.6908	-0.492515370867225
-62.677	384.377	-63.469	16.76			10.993204256956	-4.36920291405285E-4	15.064768595	-2.14272629071E-4	8.6988	-0.514945509044743
-62.676	384.379921269841	-63.468	16.7592			11.0003846647006	-4.36179827872906E-4	15.0823433013	-2.08925678118E-4	8.7021	-0.489174727013511
-62.675	384.382542222222	-63.467	16.7584			11.0075650724452	-4.43579431375462E-4	15.0998166811	-2.10990545383E-4	8.705	-0.494997045532297
-62.674	384.385886666667	-63.466	16.7576			11.0147454801898	-4.34737836298498E-4	15.1174203097	-2.11905415113E-4	8.7136	-0.497934557492731
-62.673	384.388405238095	-63.465	16.7568			11.0219258879344	-4.36499270871651E-4	15.1349532623	-2.19125336344E-4	8.7161	-0.473758034806906
-62.672	384.391381111111	-63.464	16.756			11.0291062956789	-4.34625954402845E-4	15.1525704938	-2.17479231142E-4	8.7248	-0.485858657634164
-62.671	384.394097619047	-63.463	16.7552			11.0362867034235	-4.37482081383735E-4	15.1701455843	-2.25239540878E-4	8.7275	-0.496118823628831
-62.67	384.397162222222	-63.462	16.7544			11.0434671111681	-4.38322244098945E-4	15.1878633706	-2.10754444631E-4	8.7304	-0.490617148432549
-62.669	384.399912857143	-63.461	16.7536			11.0506475189127	-4.35879032188292E-4	15.2055279671	-2.14478697241E-4	8.7385	-0.501330770431715
-62.668	384.402704444444	-63.46	16.7528			11.0578279266573	-4.33051674829849E-4	15.2231467329	-2.24225149694E-4	8.7413	-0.498012835986012
-62.667	384.405666666667	-63.459	16.752			11.0650083344018	-4.33787981283927E-4	15.2407534818	-2.08530209895E-4	8.7494	-0.501142049448586
-62.666	384.408533333333	-63.458	16.7512			11.0721887421464	-4.4214634867007E-4	15.2584776595	-2.09895861241E-4	8.7518	-0.492411989825712
-62.665	384.411440952381	-63.457	16.7504			11.079369149891	-4.45651303108279E-4	15.2761764196	-2.17110665004E-4	8.7549	-0.49853604080799
-62.664	384.414041428571	-63.456	16.7496			11.0865495576356	-4.35199567035157E-4	15.2938561504	-2.25241711341E-4	8.7628	-0.495545402332676
-62.663	384.417051428571	-63.455	16.7488			11.0937299653802	-4.30605875377305E-4	15.3114978316	-2.23508544809E-4	8.7698	-0.496008342929699
-62.662	384.419808888889	-63.454	16.748			11.1009103731248	-4.32353419355871E-4	15.3293119394	-2.0865796339E-4	8.7698	-0.496275393469452
-62.661	384.422641428571	-63.453	16.7472			11.1080907808693	-4.40320006796837E-4	15.3469532334	-2.17492514567E-4	8.7739	-0.497674643754535
-62.66	384.425494444444	-63.452	16.7464			11.1152711886139	-4.34432233342861E-4	15.3646892259	-2.14295401074E-4	8.7795	-0.514927563117475
-62.659	384.428408888889	-63.451	16.7456			11.1224515963585	-4.35870867193443E-4	15.3824070094	-2.22511032107E-4	8.7826	-0.492906858531493
-62.658	384.43118	-63.45	16.7456			11.1296320041031	-4.33246926249805E-4	15.4002199185	-2.17672949442E-4	8.7878	-0.472421358895988
-62.657	384.434046666667	-63.449	16.7448			11.1368124118477	-4.31917483878542E-4	15.4179955037	-2.14407523648E-4	8.7931	-0.495171585823702
-62.656	384.436626666667	-63.448	16.744			11.1439928195923	-4.35176953058003E-4	15.4358457425	-2.14974571328E-4	8.797	-0.511455254077801
-62.655	384.439636666667	-63.447	16.7432			11.1511732273368	-4.3799162131663E-4	15.4537347454	-2.17733131763E-4	8.803	-0.500088298806346
-62.654	384.442414603174	-63.446	16.7424			11.1583536350814	-4.3656045449725E-4	15.4715666808	-2.10313355785E-4	8.8073	-0.503676262106158
-62.653	384.44537	-63.445	16.7416			11.165534042826	-4.34680717551808E-4	15.4893605694	-2.1746936359E-4	8.811	-0.505416836781623
-62.652	384.448072857143	-63.444	16.7408			11.1727144505706	-4.37966520823718E-4	15.5072088865	-2.08668020673E-4	8.8159	-0.504893459545029
-62.651	384.450673333333	-63.443	16.74			11.1798948583152	-4.40034210628393E-4	15.5250815163	-2.21603664197E-4	8.8201	-0.496072394692088
-62.65	384.453758412698	-63.442	16.7392			11.1870752660598	-4.35744351724257E-4	15.5430085746	-2.11626749428E-4	8.8237	-0.47640976899357
-62.649	384.45627015873	-63.441	16.7384			11.1942556738043	-4.38336972760901E-4	15.5608785626	-2.10888221341E-4	8.8285	-0.488081405828205
-62.648	384.459177777778	-63.44	16.7376			11.2014360815489	-4.42707759740431E-4	15.5787675683	-2.15159970099E-4	8.8311	-0.461796938422529
-62.647	384.461976190476	-63.439	16.7368			11.2086164892935	-4.3767674908561E-4	15.5966946238	-2.12931839072E-4	8.8387	-0.49293905850033
-62.646	384.464699523809	-63.438	16.736			11.2157968970381	-4.36366799447455E-4	15.614626632	-2.15735943538E-4	8.8411	-0.480899370352005
-62.645	384.467559365079	-63.437	16.736			11.2229773047827	-4.39221765763068E-4	15.6326301711	-2.2373769182E-4	8.8491	-0.49364066697756
-62.644	384.470166666667	-63.436	16.7352			11.2301577125272	-4.40316214184598E-4	15.6506717515	-2.13993928342E-4	8.8517	-0.497411338127224
-62.643	384.473074285714	-63.435	16.7344			11.2373381202718	-4.41327280266634E-4	15.6686501587	-2.19492333285E-4	8.854	-0.492607904954345
-62.642	384.475613333333	-63.434	16.7336			11.2445185280164	-4.39794521151576E-4	15.6866027275	-2.22869947001E-4	8.8618	-0.493095651349883
-62.641	384.478575555556	-63.433	16.7328			11.251698935761	-4.32752032016544E-4	15.7045803691	-2.18829189029E-4	8.8645	-0.492273017811341
-62.64	384.480964444444	-63.432	16.732			11.2588793435056	-4.35935087546168E-4	15.7226025417	-2.13035126774E-4	8.8685	-0.480642982450417
-62.639	384.484076825397	-63.431	16.7312			11.2660597512502	-4.48540683695988E-4	15.7406247171	-2.22966122038E-4	8.8747	-0.503975401582469
-62.638	384.486411111111	-63.43	16.7304			11.2732401589947	-4.34890500027948E-4	15.7586358932	-2.24174108952E-4	8.8773	-0.501871851810097
-62.637	384.489468888889	-63.429	16.7296			11.2804205667393	-4.33590022587693E-4	15.7766774764	-2.21675225886E-4	8.8824	-0.490738165082231
-62.636	384.492226349206	-63.428	16.7288			11.2876009744839	-4.33674379996193E-4	15.7947190653	-2.10611778086E-4	8.8865	-0.509999996531388
-62.635	384.494738095238	-63.427	16.7288			11.2947813822285	-4.41150322928917E-4	15.8127796719	-2.12517117826E-4	8.8927	-0.485926130013598
-62.634	384.4974	-63.426	16.728			11.3019617899731	-4.41363761358961E-4	15.830868767	-2.16935474289E-4	8.8965	-0.481590856438815
-62.633	384.500239365079	-63.425	16.7272			11.3091421977177	-4.39638368398281E-4	15.8489960079	-2.07547479166E-4	8.8999	-0.488679772948122
-62.632	384.502942222222	-63.424	16.7264			11.3163226054622	-4.424412120793E-4	15.8671517402	-2.12383649143E-4	8.9052	-0.497464541710464
-62.631	384.505372063492	-63.423	16.7256			11.3235030132068	-4.43384776511153E-4	15.8853074725	-2.15873885143E-4	8.9105	-0.477132943668589
-62.63	384.508102222223	-63.422	16.7248			11.3306834209514	-4.38533194431364E-4	15.9033950277	-2.25014060482E-4	8.9152	-0.472189976662037
-62.629	384.510886984127	-63.421	16.724			11.337863828696	-4.38171491783607E-4	15.9215428263	-2.1163509257E-4	8.9195	-0.490146973681815
-62.628	384.513548888889	-63.42	16.724			11.3450442364406	-4.34772868085087E-4	15.939660506	-2.22341523949E-4	8.923	-0.478187812730305
-62.627	384.516224444444	-63.419	16.7232			11.3522246441852	-4.436208300702E-4	15.9578284827	-2.13017216528E-4	8.9297	-0.480632129985453
-62.626	384.519022857143	-63.418	16.7224			11.3594050519297	-4.34708547010639E-4	15.9760480615	-2.13458376582E-4	8.9331	-0.482844902833099
-62.625	384.521384444444	-63.417	16.7216			11.3665854596743	-4.31511550840462E-4	15.9942097919	-2.26327526834E-4	8.9357	-0.468514670780585
-62.624	384.524196507936	-63.416	16.7208			11.3737658674189	-4.236485195616E-4	16.0123595147	-2.2289766952E-4	8.9427	-0.504722724038265
-62.623	384.526817460318	-63.415	16.72			11.3809462751635	-4.31558877929929E-4	16.030553291	-2.1802917066E-4	8.9463	-0.480813908055671
-62.622	384.529042539682	-63.414	16.7192			11.3881266829081	-4.43049229052335E-4	16.0487470702	-2.18119796624E-4	8.9528	-0.469366710582846
-62.621	384.5318	-63.413	16.7192			11.3953070906526	-4.43071272254811E-4	16.0669788934	-2.19631067231E-4	8.9563	-0.478070456849611
-62.62	384.534461904762	-63.412	16.7184			11.4024874983972	-4.37256434335683E-4	16.085248772	-2.13809093654E-4	8.959	-0.472539084684132
-62.619	384.537246666667	-63.411	16.7176			11.4096679061418	-4.36411159983593E-4	16.1034768993	-2.11437697133E-4	8.9665	-0.484344711992003
-62.618	384.539676507936	-63.41	16.7168			11.4168483138864	-4.34157080705847E-4	16.1216743743	-2.15587752751E-4	8.9665	-0.474656343189515
-62.617	384.542215555556	-63.409	16.716			11.424028721631	-4.44222672691704E-4	16.1399471854	-2.17253809914E-4	8.9743	-0.491272392959862
-62.616	384.544822857143	-63.408	16.716			11.4312091293756	-4.27039743901038E-4	16.1581925623	-2.16762304927E-4	8.977	-0.480475446915987
-62.615	384.547614444444	-63.407	16.7152			11.4383895371201	-4.23403766454911E-4	16.1765389333	-2.21334664068E-4	8.9812	-0.475016266710865
-62.614	384.550051111111	-63.406	16.7144			11.4455699448647	-4.37215975282037E-4	16.1949423773	-2.1313529283E-4	8.987	-0.464196949787354
-62.613	384.552726666667	-63.405	16.7136			11.4527503526093	-4.45208587607155E-4	16.2132901353	-2.07730458311E-4	8.9914	-0.468254403426992
-62.612	384.554924444444	-63.404	16.7128			11.4599307603539	-4.41791513246989E-4	16.2316160843	-2.17854504621E-4	8.9969	-0.474834439930897
-62.611	384.557572698412	-63.403	16.7128			11.4671111680985	-4.37448978955121E-4	16.249925021	-2.19074139013E-4	9.0002	-0.486111593208818
-62.61	384.560084444444	-63.402	16.712			11.4742915758431	-4.37738131618973E-4	16.2683088148	-2.22708107426E-4	9.0048	-0.486100743486145
-62.609	384.562548412698	-63.401	16.7112			11.4814719835876	-4.36605316613998E-4	16.2867691931	-2.21165311814E-4	9.0101	-0.482168038792847
-62.608	384.565176190476	-63.4	16.7104			11.4886523913322	-4.36092173641869E-4	16.3051347292	-2.19153459639E-4	9.014	-0.462948949944697
-62.607	384.567633333333	-63.399	16.7104			11.4958327990768	-4.3366348985004E-4	16.3234992103	-2.1519097469E-4	9.02	-0.483311506195676
-62.606	384.570213333333	-63.398	16.7096			11.5030132068214	-4.43763133737995E-4	16.341865515	-2.20242230649E-4	9.0242	-0.493832842722008
-62.605	384.572574920635	-63.397	16.7088			11.510193614566	-4.3797666205137E-4	16.3604385137	-2.16694492921E-4	9.0276	-0.494865546285774
-62.604	384.575134444444	-63.396	16.708			11.5173740223106	-4.40431258219873E-4	16.3789387711	-2.20039448577E-4	9.0345	-0.466806757602019
-62.603	384.577618888889	-63.395	16.708			11.5245544300551	-4.36732369476986E-4	16.3973231918	-2.22659248083E-4	9.038	-0.464353750769696
-62.602	384.580246666667	-63.394	16.7072			11.5317348377997	-4.38348497387643E-4	16.4157484971	-2.19201909634E-4	9.0406	-0.475782568385207
-62.601	384.582444444444	-63.393	16.7064			11.5389152455443	-4.51090682301202E-4	16.4342442376	-2.18974241314E-4	9.0473	-0.476402645670656
-62.6	384.585044920635	-63.392	16.7064			11.5460956532889	-4.55083038704487E-4	16.4527618394	-2.19197941501E-4	9.0507	-0.465145544435627
-62.599	384.58727	-63.391	16.7056			11.5532760610335	-4.45363258348367E-4	16.4713174937	-2.26576782936E-4	9.0533	-0.486692045441061
-62.598	384.589870476191	-63.39	16.7048			11.560456468778	-4.38429728733779E-4	16.4897589904	-2.12005028055E-4	9.0609	-0.475411802526315
-62.597	384.592095555556	-63.389	16.7048			11.5676368765226	-4.37144152391284E-4	16.5082385396	-2.18045900135E-4	9.0634	-0.473048996192799
-62.596	384.594539047619	-63.388	16.704			11.5748172842672	-4.42788025405633E-4	16.5267561414	-2.13906630357E-4	9.0678	-0.469173978111706
-62.595	384.596921111111	-63.387	16.7032			11.5819976920118	-4.42146378410407E-4	16.5452927694	-2.16440844887E-4	9.074	-0.477664115675169
-62.594	384.599371428571	-63.386	16.7032			11.5891780997564	-4.35543277801897E-4	16.5637913449	-2.22035149239E-4	9.0767	-0.496214731263036
-62.593	384.601719365079	-63.385	16.7024			11.596358507501	-4.39892310179287E-4	16.582461157	-2.17032344992E-4	9.0839	-0.488904198728588
-62.592	384.603944444444	-63.384	16.7016			11.6035389152455	-4.4972994311972E-4	16.6010358376	-2.21816483859E-4	9.0865	-0.467291692412685
-62.591	384.606230952381	-63.383	16.7016			11.6107193229901	-4.44764648207855E-4	16.6196105182	-2.28239236635E-4	9.0908	-0.473266120532975
-62.59	384.608763174603	-63.382	16.7008			11.6178997307347	-4.3798436161573E-4	16.6382422777	-2.26159540881E-4	9.0966	-0.468721321508471
-62.589	384.611315873016	-63.381	16.7			11.6250801384793	-4.39833635557045E-4	16.656866206	-2.34833407472E-4	9.0994	-0.476074631070798
-62.588	384.613308888889	-63.38	16.7			11.6322605462239	-4.45120932882358E-4	16.6754677441	-2.27347107981E-4	9.1045	-0.46091269233611
-62.587	384.615465714286	-63.379	16.6992			11.6394409539685	-4.41878251446765E-4	16.6941185299	-2.27871550516E-4	9.1098	-0.473152130526028
-62.586	384.617820476191	-63.378	16.6992			11.646621361713	-4.37315803046253E-4	16.7127502894	-2.29000951553E-4	9.1119	-0.471024206834643
-62.585	384.620188888889	-63.377	16.6984			11.6538017694576	-4.36491106911774E-4	16.7314484962	-2.3797297426E-4	9.1188	-0.469722989680581
-62.584	384.622482222222	-63.376	16.6976			11.6609821772022	-4.34292003533139E-4	16.7501562657	-2.26355316972E-4	9.1224	-0.483835066594691
-62.583	384.624570793651	-63.375	16.6976			11.6681625849468	-4.30935179860318E-4	16.7688168044	-2.2726468792E-4	9.1289	-0.464474914386929
-62.582	384.62683	-63.374	16.6968			11.6753429926914	-4.36392449487843E-4	16.7875627216	-2.31061964189E-4	9.1326	-0.461144534632221
-62.581	384.629266666667	-63.373	16.6968			11.682523400436	-4.40145474522919E-4	16.8062896125	-2.23699412137E-4	9.1351	-0.471797774731667
-62.58	384.631191428571	-63.372	16.696			11.6897038081805	-4.33874911316408E-4	16.8251038987	-2.22966891276E-4	9.1421	-0.465198827409564
-62.579	384.633566666667	-63.371	16.696			11.6968842159251	-4.36366929744902E-4	16.8439453288	-2.29770970508E-4	9.1453	-0.471608796004251
-62.578	384.635621111111	-63.37	16.6952			11.7040646236697	-4.41107066478086E-4	16.8626726012	-2.24517704227E-4	9.1479	-0.4775179259572
-62.577	384.637784761905	-63.369	16.6944			11.7112450314143	-4.43392275587058E-4	16.881437929	-2.2913609197E-4	9.1557	-0.469067092286504
-62.576	384.640064444444	-63.368	16.6944			11.7184254391589	-4.45810601172881E-4	16.9002032568	-2.28304826245E-4	9.1579	-0.460612956959848
-62.575	384.642023333333	-63.367	16.6936			11.7256058469034	-4.46887295038292E-4	16.9191149699	-2.32376573568E-4	9.161	-0.479117818618635
-62.574	384.644193809524	-63.366	16.6936			11.732786254648	-4.4270152423269E-4	16.9378861113	-2.21998720996E-4	9.1684	-0.45692515921925
-62.573	384.646220952381	-63.365	16.6928			11.7399666623926	-4.44454539219937E-4	16.9567516106	-2.23718090545E-4	9.1709	-0.451488559797472
-62.572	384.648186666667	-63.364	16.6928			11.7471470701372	-4.44077857539791E-4	16.975649738	-2.27162216767E-4	9.1785	-0.46981222819307
-62.571	384.650336666667	-63.363	16.692			11.7543274778818	-4.36847045367407E-4	16.9945816381	-2.21247734698E-4	9.1812	-0.46507766784569
-62.57	384.652322857143	-63.362	16.692			11.7615078856264	-4.37688942045049E-4	17.0135752756	-2.19133298196E-4	9.1889	-0.445661315026274
-62.569	384.654411428571	-63.361	16.6912			11.7686882933709	-4.37377877934675E-4	17.0325533896	-2.26346994215E-4	9.1912	-0.454784773695481
-62.568	384.6565	-63.36	16.6912			11.7758687011155	-4.34913041645721E-4	17.0515435129	-2.30570905619E-4	9.1942	-0.461033875222414
-62.567	384.658506666667	-63.359	16.6904			11.7830491088601	-4.35661301565339E-4	17.0704800716	-2.27265899275E-4	9.1991	-0.463326717623725
-62.566	384.660226666667	-63.358	16.6904			11.7902295166047	-4.39639382072039E-4	17.0894356565	-2.21931368415E-4	9.2034	-0.456001329063712
-62.565	384.662533650794	-63.357	16.6896			11.7974099243493	-4.32445845475888E-4	17.1084102621	-2.25746099752E-4	9.2096	-0.449890019186343
-62.564	384.664431111111	-63.356	16.6896			11.8045903320939	-4.42234456866492E-4	17.1274038939	-2.16216941722E-4	9.2134	-0.45050370701703
-62.563	384.666581111111	-63.355	16.6888			11.8117707398384	-4.41811598178836E-4	17.1464450871	-2.27955700038E-4	9.2166	-0.459371879325903
-62.562	384.668444444444	-63.354	16.6888			11.818951147583	-4.38294165673263E-4	17.1654196955	-2.26238552966E-4	9.2221	-0.455826472537208
-62.561	384.670382857143	-63.353	16.688			11.8261315553276	-4.40606322967888E-4	17.1845080164	-2.26765312582E-4	9.2276	-0.45085690075535
-62.56	384.67241	-63.352	16.688			11.8333119630722	-4.44446961956358E-4	17.203502082	-2.26162993287E-4	9.2322	-0.465298605364553
-62.559	384.674273333333	-63.351	16.688			11.8404923708168	-4.45194152105256E-4	17.2225527898	-2.14804262904E-4	9.2364	-0.482965962956969
-62.558	384.676239047619	-63.35	16.6872			11.8476727785614	-4.45834487314215E-4	17.2415851904	-2.19460071293E-4	9.2401	-0.456764569745772
-62.557	384.677904444444	-63.349	16.6872			11.8548531863059	-4.39168425490722E-4	17.2607028673	-2.16390150225E-4	9.2466	-0.474474513385165
-62.556	384.679883809524	-63.348	16.6864			11.8620335940505	-4.37988209980972E-4	17.2797334455	-2.29751493288E-4	9.2498	-0.462496163102701
-62.555	384.681849523809	-63.347	16.6864			11.8692140017951	-4.42884330610935E-4	17.2988602442	-2.17101662378E-4	9.2524	-0.459418387074558
-62.554	384.683542222222	-63.346	16.6856			11.8763944095397	-4.41642171812465E-4	17.3179299754	-2.30290548717E-4	9.2606	-0.461622468159772
-62.553	384.685357777778	-63.345	16.6856			11.8835748172843	-4.39898293513786E-4	17.3370784408	-2.14181963487E-4	9.2632	-0.450264618752907
-62.552	384.687009523809	-63.344	16.6856			11.8907552250289	-4.43237456706716E-4	17.3562071394	-2.24183858746E-4	9.2696	-0.468136654325891
-62.551	384.689036666667	-63.343	16.6848			11.8979356327734	-4.47073683528937E-4	17.375376962	-2.32492224263E-4	9.2731	-0.459882101203689
-62.55	384.690613333333	-63.342	16.6848			11.905116040518	-4.38220850067801E-4	17.3945836505	-2.20489997164E-4	9.2758	-0.439650717712389
-62.549	384.69262	-63.341	16.684			11.9122964482626	-4.40777516233993E-4	17.4136876296	-2.26997118197E-4	9.2835	-0.455409187854903
-62.548	384.694258095238	-63.34	16.684			11.9194768560072	-4.39452344358968E-4	17.4328715015	-2.29394440319E-4	9.2862	-0.463070121428098
-62.547	384.695855238095	-63.339	16.684			11.9266572637518	-4.3785490032655E-4	17.4520127636	-2.31032158634E-4	9.2888	-0.469665985419136
-62.546	384.697752698412	-63.338	16.6832			11.9338376714963	-4.42423093470899E-4	17.4712107128	-2.17367820798E-4	9.2965	-0.434159815317922
-62.545	384.699117777778	-63.337	16.6832			11.9410180792409	-4.4786561699148E-4	17.4905144456	-2.28568006221E-4	9.2989	-0.456761174606618
-62.544	384.700885555556	-63.336	16.6824			11.9481984869855	-4.47086738392116E-4	17.5097591876	-2.23811001581E-4	9.303	-0.468831941612604
-62.543	384.702516825397	-63.335	16.6824			11.9553788947301	-4.42807000235964E-4	17.5289590572	-2.18256775337E-4	9.3091	-0.47129529803025
-62.542	384.704168571429	-63.334	16.6816			11.9625593024747	-4.40746177745214E-4	17.5482955064	-2.23160385418E-4	9.313	-0.468293426762947
-62.541	384.705847619047	-63.333	16.6816			11.9697397102193	-4.46225278460601E-4	17.5675771482	-2.22588015418E-4	9.3167	-0.467658864655059
-62.54	384.707280952381	-63.332	16.6816			11.9769201179638	-4.41684738629162E-4	17.5868561429	-2.33600958147E-4	9.322	-0.446278859257483
-62.539	384.709007777778	-63.331	16.6808			11.9841005257084	-4.43546574724886E-4	17.6061636756	-2.30155798642E-4	9.3261	-0.444469316503583
-62.538	384.710543492064	-63.33	16.6808			11.991280933453	-4.40407110181169E-4	17.6254647929	-2.18784751974E-4	9.3317	-0.451434903455673
-62.537	384.712045079365	-63.329	16.6808			11.9984613411976	-4.30942394573616E-4	17.6448065589	-2.18159728111E-4	9.336	-0.429946052292321
-62.536	384.713505714286	-63.328	16.68			12.0056417489422	-4.44074497064056E-4	17.6641620373	-2.27269756889E-4	9.3395	-0.452819398257019
-62.535	384.715027777778	-63.327	16.68			12.0128221566868	-4.41130943817233E-4	17.6834984923	-2.23463094385E-4	9.3457	-0.45363979782269
-62.534	384.716747777778	-63.326	16.6792			12.0200025644313	-4.41788718580485E-4	17.7028444504	-2.19584276907E-4	9.3501	-0.443312923470618
-62.533	384.718174285714	-63.325	16.6792			12.0271829721759	-4.36449461436044E-4	17.7221480173	-2.15722764284E-4	9.3524	-0.449754509677013
-62.532	384.719812380953	-63.324	16.6792			12.0343633799205	-4.36017362205562E-4	17.7415268749	-2.16731701932E-4	9.3593	-0.437026758086205
-62.531	384.721204761905	-63.323	16.6784			12.0415437876651	-4.37852459352547E-4	17.7608633355	-2.14885651711E-4	9.3628	-0.435545075964182
-62.53	384.722767777778	-63.322	16.6784			12.0487241954097	-4.37374651908077E-4	17.7802435841	-2.30506801735E-4	9.3651	-0.455876383184988
-62.529	384.723777936508	-63.321	16.6784			12.0559046031543	-4.41320676393912E-4	17.799602836	-2.20312258583E-4	9.3728	-0.440632327118602
-62.528	384.725354603175	-63.32	16.6776			12.0630850108988	-4.4944087157645E-4	17.8189868524	-2.15251040001E-4	9.3755	-0.446450056518319
-62.527	384.726979047619	-63.319	16.6776			12.0702654186434	-4.39747830378066E-4	17.8384089271	-2.20191886076E-4	9.3808	-0.437962272549787
-62.526	384.72831	-63.318	16.6776			12.077445826388	-4.31931234799639E-4	17.8578214872	-2.18409549778E-4	9.3834	-0.456454251826391
-62.525	384.7296	-63.317	16.6768			12.0846262341326	-4.36745792643968E-4	17.8772911347	-2.19163899958E-4	9.3908	-0.430620812607599
-62.524	384.730910476191	-63.316	16.6768			12.0918066418772	-4.46427910409484E-4	17.8967227239	-2.14442601493E-4	9.3935	-0.424720281529712
-62.523	384.732528095238	-63.315	16.6768			12.0989870496217	-4.46856593425681E-4	17.9161518907	-2.1945082406E-4	9.3977	-0.429946052292321
-62.522	384.733613333333	-63.314	16.676			12.1061674573663	-4.40826195473911E-4	17.9355931867	-2.0936705129E-4	9.4034	-0.435841420505089
-62.521	384.735169523809	-63.313	16.676			12.1133478651109	-4.41017329326296E-4	17.955005939	-2.2151489658E-4	9.4078	-0.449212123521151
-62.52	384.736152380953	-63.312	16.676			12.1205282728555	-4.43246721849218E-4	17.9744490865	-2.15570437604E-4	9.4113	-0.438833185550521
-62.519	384.737387777778	-63.311	16.6752			12.1277086806001	-4.44770965652467E-4	17.9938616466	-2.1077004897E-4	9.4166	-0.427795857035525
-62.518	384.738725555556	-63.31	16.6752			12.1348890883447	-4.43400486662051E-4	18.0133012833	-2.23739654918E-4	9.4206	-0.430513736178738
-62.517	384.739974603174	-63.309	16.6752			12.1420694960892	-4.38090906276109E-4	18.0327058017	-2.12686702088E-4	9.4266	-0.424581214116197
-62.516	384.741353333333	-63.308	16.6744			12.1492499038338	-4.31960772933442E-4	18.0521838753	-2.14398093424E-4	9.4307	-0.421701739797823
-62.515	384.742704761905	-63.307	16.6744			12.1564303115784	-4.44857361047067E-4	18.0716632296	-2.18278224355E-4	9.4341	-0.444290969669731
-62.514	384.743714920635	-63.306	16.6744			12.163610719323	-4.51943980856194E-4	18.0911711218	-2.20046122762E-4	9.4394	-0.425527806916118
-62.513	384.744752380953	-63.305	16.6744			12.1707911270676	-4.48288423240766E-4	18.1106694938	-2.24922776361E-4	9.4446	-0.44612532405407
-62.512	384.746267619047	-63.304	16.6736			12.1779715348122	-4.39718241939809E-4	18.1301872089	-2.14027058632E-4	9.4473	-0.447499289506466
-62.511	384.747386984127	-63.303	16.6736			12.1851519425567	-4.36431455022571E-4	18.1497043075	-2.11316514762E-4	9.4538	-0.461618734344997
-62.51	384.748328888889	-63.302	16.6736			12.1923323503013	-4.4173797979472E-4	18.1692121351	-2.18032447197E-4	9.4572	-0.431745932888954
-62.509	384.749693968254	-63.301	16.6728			12.1995127580459	-4.41265902781231E-4	18.1887105832	-2.2137540024E-4	9.464	-0.449772170112285
-62.508	384.75054031746	-63.3	16.6728			12.2066931657905	-4.44338328660402E-4	18.208199452	-2.1756160821E-4	9.4674	-0.430381504556038
-62.507	384.751768888889	-63.299	16.6728			12.2138735735351	-4.36228258208247E-4	18.227735888	-2.18925972698E-4	9.4699	-0.453300911375225
-62.506	384.752901904762	-63.298	16.672			12.2210539812797	-4.36396089258824E-4	18.2472818272	-2.2314510767E-4	9.4778	-0.447481287556535
-62.505	384.754007619047	-63.297	16.672			12.2282343890242	-4.39299605545284E-4	18.2668372809	-2.14378816685E-4	9.4804	-0.446874647054172
-62.504	384.754908571429	-63.296	16.672			12.2354147967688	-4.37850569979803E-4	18.2863737168	-2.14633121528E-4	9.4826	-0.435666400997378
-62.503	384.756096190476	-63.295	16.672			12.2425952045134	-4.34973135461721E-4	18.3058911294	-2.22967936131E-4	9.4903	-0.44299188095507
-62.502	384.75712	-63.294	16.6712			12.249775612258	-4.37815185210819E-4	18.325541706	-2.19871891739E-4	9.493	-0.437587459950903
-62.501	384.757884444444	-63.293	16.6712			12.2569560200026	-4.34074838060934E-4	18.3451161888	-2.17480426698E-4	9.4971	-0.440361191276833
-62.5	384.758874126984	-63.292	16.6712			12.2641364277471	-4.31413733644435E-4	18.3647382331	-2.17259149093E-4	9.503	-0.445033222535265
-62.499	384.760027619047	-63.291	16.6712			12.2713168354917	-4.37001297882207E-4	18.3843793008	-2.20197993446E-4	9.5072	-0.44353782025824
-62.498	384.760928571429	-63.29	16.6704			12.2784972432363	-4.44166407344857E-4	18.4040203656	-2.26444703987E-4	9.511	-0.435238191961443
-62.497	384.761966031746	-63.289	16.6704			12.2856776509809	-4.40962380363434E-4	18.4236424099	-2.15900497912E-4	9.5159	-0.451677714320925
-62.496	384.762744126984	-63.288	16.6704			12.2928580587255	-4.46920636074108E-4	18.4432644542	-2.20672223358E-4	9.521	-0.444276701859521
-62.495	384.763590476191	-63.287	16.6704			12.3000384664701	-4.44000982792545E-4	18.4629245453	-2.14494083159E-4	9.5254	-0.421233465959291
-62.494	384.764518730159	-63.286	16.6696			12.3072188742146	-4.43767142215486E-4	18.4825846364	-2.21464775344E-4	9.5285	-0.43878697333395
-62.493	384.765337777778	-63.285	16.6696			12.3143992819592	-4.39539489289623E-4	18.5022989596	-2.14738192587E-4	9.5355	-0.441496337595828
-62.492	384.766211428571	-63.284	16.6696			12.3215796897038	-4.37787201301496E-4	18.5219714007	-2.18148579314E-4	9.539	-0.44172465076388
-62.491	384.766975873016	-63.283	16.6696			12.3287600974484	-4.47247931516711E-4	18.5416505096	-2.23346133683E-4	9.5443	-0.43984337353784
-62.49	384.767876825397	-63.282	16.6688			12.335940505193	-4.46137726187541E-4	18.5613564738	-2.1328804885E-4	9.5491	-0.438654792257879
-62.489	384.768682222223	-63.281	16.6688			12.3431209129376	-4.44511260572656E-4	18.5810169492	-2.20933839844E-4	9.5518	-0.426663731616812
-62.488	384.769569523809	-63.28	16.6688			12.3503013206821	-4.39495788944996E-4	18.6006774246	-2.16405646856E-4	9.5586	-0.444994157229712
-62.487	384.770333968254	-63.279	16.6688			12.3574817284267	-4.39948328743549E-4	18.6205661841	-2.19207137025E-4	9.5616	-0.4310531920355
-62.486	384.771221269841	-63.278	16.6688			12.3646621361713	-4.44714459381928E-4	18.6403027532	-2.27420471712E-4	9.5643	-0.411352463830011
-62.485	384.771767301588	-63.277	16.6688			12.3718425439159	-4.46417414888045E-4	18.6600583458	-2.18492125963E-4	9.5721	-0.426417240002608
-62.484	384.772654603175	-63.276	16.668			12.3790229516605	-4.40116565288191E-4	18.6798329618	-2.15029393805E-4	9.5747	-0.43181017515158
-62.483	384.773541904762	-63.275	16.668			12.3862033594051	-4.43263819034873E-4	18.6996646509	-2.12811024535E-4	9.5816	-0.434970387082845
-62.482	384.774360952381	-63.274	16.668			12.3933837671496	-4.43974613746025E-4	18.7194773138	-2.20752809226E-4	9.5849	-0.435798600329147
-62.481	384.774975238095	-63.273	16.668			12.4005641748942	-4.50155898228362E-4	18.7393470498	-2.15413982499E-4	9.5874	-0.442163603241718
-62.48	384.775848888889	-63.272	16.668			12.4077445826388	-4.52467947339261E-4	18.7591787389	-2.20290793686E-4	9.595	-0.435130798524932
-62.479	384.776224285714	-63.271	16.668			12.4149249903834	-4.37825184642227E-4	18.7790865303	-2.1717949177E-4	9.5976	-0.442759844086954
-62.478	384.776995555556	-63.27	16.6672			12.422105398128	-4.34695998237692E-4	18.7989752983	-2.16240884025E-4	9.6028	-0.431609969799386
-62.477	384.77776	-63.269	16.6672			12.4292858058725	-4.31033129900527E-4	18.8188892857	-2.23652800304E-4	9.6063	-0.430467506191718
-62.476	384.778346984127	-63.268	16.6672			12.4364662136171	-4.32762181754875E-4	18.8387776608	-2.19611596227E-4	9.6107	-0.433570474896182
-62.475	384.778906666667	-63.267	16.6672			12.4436466213617	-4.40110349007464E-4	18.8586225589	-2.2652690179E-4	9.6156	-0.412871524729933
-62.474	384.779520952381	-63.266	16.6672			12.4508270291063	-4.45510319820096E-4	18.8785303446	-2.21396914232E-4	9.6208	-0.40713051352265
-62.473	384.78034	-63.265	16.6672			12.4580074368509	-4.38786505739881E-4	18.8984381332	-2.0810834077E-4	9.6257	-0.427459965343345
-62.472	384.780694920635	-63.264	16.6664			12.4651878445955	-4.36543860944966E-4	18.9183268898	-2.20877019257E-4	9.6298	-0.423716527967356
-62.471	384.781097619047	-63.263	16.6664			12.47236825234	-4.41166337359069E-4	18.9382917543	-2.16261190134E-4	9.6333	-0.442920537526991
-62.47	384.781964444444	-63.262	16.6664			12.4795486600846	-4.39573963097098E-4	18.958256616	-2.17800105606E-4	9.6398	-0.428706614042421
-62.469	384.782223809524	-63.261	16.6664			12.4867290678292	-4.39073119757616E-4	18.9782595332	-2.11071910265E-4	9.6434	-0.419161309107191
-62.468	384.782933650794	-63.26	16.6664			12.4939094755738	-4.41589951436581E-4	18.9981863423	-2.17832641494E-4	9.6487	-0.417771257804058
-62.467	384.783452380953	-63.259	16.6664			12.5010898833184	-4.36676722638567E-4	19.018227312	-2.22877761894E-4	9.651	-0.402779423234462
-62.466	384.783875555556	-63.258	16.6664			12.508270291063	-4.36745950953013E-4	19.0382873023	-2.13287885842E-4	9.658	-0.413404276486018
-62.465	384.784353333333	-63.257	16.6664			12.5154506988075	-4.33591996770547E-4	19.0582902166	-2.2171901866E-4	9.6614	-0.40781006904487
-62.464	384.784844761905	-63.256	16.6664			12.5226311065521	-4.42436389701702E-4	19.0783502097	-2.1941671092E-4	9.6637	-0.411052381403867
-62.463	384.785377142857	-63.255	16.6664			12.5298115142967	-4.47288990479011E-4	19.0983713312	-2.1421188616E-4	9.6713	-0.408767944067174
-62.462	384.785813968254	-63.254	16.6664			12.5369919220413	-4.35098395943112E-4	19.1184507321	-2.1365691916E-4	9.6739	-0.415455554444591
-62.461	384.786346349206	-63.253	16.6664			12.5441723297859	-4.42250589388776E-4	19.13851116	-2.11801176327E-4	9.6768	-0.423398594958242
-62.46	384.786728571429	-63.252	16.6664			12.5513527375305	-4.44402182890913E-4	19.158685308	-2.17124045295E-4	9.6843	-0.409922782121566
-62.459	384.787138095238	-63.251	16.6656			12.558533145275	-4.41779275947112E-4	19.1787840663	-2.08167612668E-4	9.687	-0.420790687910896
-62.458	384.787486190476	-63.25	16.6656			12.5657135530196	-4.40269902546919E-4	19.1989384726	-2.21343243382E-4	9.6948	-0.429317503478339
-62.457	384.787806984127	-63.249	16.6656			12.5728939607642	-4.43272470691427E-4	19.2190950783	-2.14836851395E-4	9.6971	-0.420308110733505
-62.456	384.78808	-63.248	16.6656			12.5800743685088	-4.49664401338995E-4	19.2393076632	-2.27160414645E-4	9.7015	-0.410315766873936
-62.455	384.788612380953	-63.247	16.6656			12.5872547762534	-4.42496898872091E-4	19.2594821956	-2.24239514527E-4	9.705	-0.420854962705861
-62.454	384.789062857143	-63.246	16.6656			12.5944351839979	-4.41414555188999E-4	19.2796377016	-2.15142661341E-4	9.7103	-0.417363782729583
-62.453	384.789349523809	-63.245	16.6656			12.6016155917425	-4.40359667188481E-4	19.2998472651	-2.14899688141E-4	9.7153	-0.41525553788625
-62.452	384.7898	-63.244	16.6656			12.6087959994871	-4.42343681841963E-4	19.3200438451	-2.16575458753E-4	9.7193	-0.419600719522324
-62.451	384.789861428571	-63.243	16.6656			12.6159764072317	-4.48969329368183E-4	19.34025643	-2.10967427161E-4	9.7252	-0.427367152245859
-62.45	384.790373333333	-63.242	16.6656			12.6231568149763	-4.51210499303552E-4	19.3604499886	-2.15547567956E-4	9.7294	-0.418879020619193
-62.449	384.790598571429	-63.241	16.6656			12.6303372227209	-4.48384727452929E-4	19.3807006261	-2.29199905212E-4	9.7329	-0.412918132527159
-62.448	384.790946666667	-63.24	16.6656			12.6375176304654	-4.45782642746663E-4	19.4010083424	-2.18892123274E-4	9.7382	-0.401627948058566
-62.447	384.791110476191	-63.239	16.6656			12.64469803821	-4.41728303624145E-4	19.4213023598	-2.12811100382E-4	9.7435	-0.421333786915617
-62.446	384.79152	-63.238	16.6664			12.6518784459546	-4.36647641588449E-4	19.4415857225	-2.18688182205E-4	9.7484	-0.413561445954483
-62.445	384.791745238095	-63.237	16.6664			12.6590588536992	-4.33931115818256E-4	19.4618744125	-2.25034381468E-4	9.7528	-0.408517845798056
-62.444	384.791683809524	-63.236	16.6656			12.6662392614438	-4.43804097867953E-4	19.4821631025	-2.177411761E-4	9.7563	-0.41201385529994
-62.443	384.791888571429	-63.235	16.6664			12.6734196691884	-4.39385191588773E-4	19.5025225997	-2.13201537507E-4	9.7626	-0.405872071431529
-62.442	384.792236666667	-63.234	16.6664			12.6806000769329	-4.39581301289948E-4	19.5228165849	-2.15072431495E-4	9.7663	-0.418993296884474
-62.441	384.792134285714	-63.233	16.6664			12.6877804846775	-4.43190301402135E-4	19.5431129082	-2.20963220029E-4	9.7714	-0.413661462294595
-62.44	384.792359523809	-63.232	16.6664			12.6949608924221	-4.41924371878854E-4	19.5634320175	-2.23221276672E-4	9.7741	-0.411928120509045
-62.439	384.792543809524	-63.231	16.6664			12.7021413001667	-4.38318149835664E-4	19.5837968127	-2.18885334691E-4	9.7767	-0.410994882141916
-62.438	384.792687142857	-63.23	16.6664			12.7093217079113	-4.40921474282319E-4	19.6041894205	-2.24551138564E-4	9.7844	-0.417914110354193
-62.437	384.792830476191	-63.229	16.6664			12.7165021156559	-4.43644940893269E-4	19.6245736262	-2.12225373565E-4	9.7868	-0.409054107384301
-62.436	384.792871428571	-63.228	16.6664			12.7236825234004	-4.43653317486899E-4	19.644948277	-2.17940620154E-4	9.7947	-0.418203553939569
-62.435	384.793014761905	-63.227	16.6664			12.730862931145	-4.42368478712336E-4	19.6653420378	-2.17959236319E-4	9.7974	-0.407595349501078
-62.434	384.793117142857	-63.226	16.6664			12.7380433388896	-4.49533940184534E-4	19.6857349462	-2.2368307827E-4	9.7995	-0.413518581667204
-62.433	384.792926031746	-63.225	16.6664			12.7452237466342	-4.43736481762411E-4	19.7061187677	-2.1994904817E-4	9.8074	-0.407491902240866
-62.432	384.793117142857	-63.224	16.6672			12.7524041543788	-4.47757390589086E-4	19.726551734	-2.20552554015E-4	9.8099	-0.417528406304476
-62.431	384.793117142857	-63.223	16.6672			12.7595845621233	-4.45788715610957E-4	19.7468978872	-2.23108892554E-4	9.8134	-0.411899542169932
-62.43	384.793178571429	-63.222	16.6672			12.7667649698679	-4.36147464454821E-4	19.767270232	-2.17526029115E-4	9.8205	-0.419282726035083
-62.429	384.792912380953	-63.221	16.6672			12.7739453776125	-4.37807767837356E-4	19.7877301586	-2.26556024137E-4	9.8228	-0.435134536913008
-62.428	384.793253650794	-63.22	16.6672			12.7811257853571	-4.3508115517126E-4	19.8081646623	-2.22625961258E-4	9.8305	-0.425799128682279
-62.427	384.792912380953	-63.219	16.6672			12.7883061931017	-4.37071741614258E-4	19.8286820492	-2.23174484586E-4	9.8332	-0.419972442883239
-62.426	384.793192222222	-63.218	16.6672			12.7954866008463	-4.39345090528125E-4	19.8492508879	-2.13971144777E-4	9.8373	-0.419647312827936
-62.425	384.792912380953	-63.217	16.6672			12.8026670085908	-4.41945883662133E-4	19.8698500042	-2.12815219427E-4	9.8433	-0.410837694030672
-62.424	384.792789523809	-63.216	16.668			12.8098474163354	-4.47605700252142E-4	19.890367394	-2.23018342931E-4	9.8461	-0.409404235474728
-62.423	384.79281	-63.215	16.668			12.81702782408	-4.4542739324281E-4	19.9108702325	-2.13914449784E-4	9.8512	-0.39058933001437
-62.422	384.792789523809	-63.214	16.668			12.8242082318246	-4.43793935720133E-4	19.9314592496	-2.14091363365E-4	9.8556	-0.403347820256817
-62.421	384.792523333333	-63.213	16.668			12.8313886395692	-4.43737136211897E-4	19.9520907942	-2.21786023956E-4	9.8588	-0.39014217830503
-62.42	384.792543809524	-63.212	16.668			12.8385690473138	-4.44618715722606E-4	19.9726842891	-2.16998796548E-4	9.8644	-0.407520486401682
-62.419	384.792523333333	-63.211	16.668			12.8457494550583	-4.44688706233429E-4	19.9933158309	-2.23758403607E-4	9.8694	-0.418403883366671
-62.418	384.792216190476	-63.21	16.6688			12.8529298628029	-4.39671114337993E-4	20.0139663989	-2.27176732845E-4	9.8744	-0.406379812959183
-62.417	384.792093333333	-63.209	16.6688			12.8601102705475	-4.37994264375978E-4	20.0345408676	-2.20932814907E-4	9.8789	-0.398523459036371
-62.416	384.792011428571	-63.208	16.6688			12.8672906782921	-4.39543018603156E-4	20.0552294854	-2.14345703871E-4	9.8819	-0.41078767939219
-62.415	384.791765714286	-63.207	16.6688			12.8744710860367	-4.43308072168694E-4	20.0758039511	-2.19212474334E-4	9.888	-0.39956786975107
-62.414	384.791328888889	-63.206	16.6688			12.8816514937813	-4.47452292235854E-4	20.0964354986	-2.22140578977E-4	9.8924	-0.410773389474246
-62.413	384.791451746032	-63.205	16.6688			12.8888319015258	-4.46861122261043E-4	20.1171050901	-2.1774012452E-4	9.8977	-0.404888883892804
-62.412	384.790987619047	-63.204	16.6696			12.8960123092704	-4.46233056850701E-4	20.137850781	-2.14884433261E-4	9.9018	-0.403229717433692
-62.411	384.790878412698	-63.203	16.6696			12.903192717015	-4.43705902929463E-4	20.158596472	-2.2469293558E-4	9.9023	-0.393200879217677
-62.41	384.790332380953	-63.202	16.6696			12.9103731247596	-4.40745428760783E-4	20.1792850897	-2.17778965591E-4	9.9101	-0.361187748264146
-62.409	384.790591746032	-63.201	16.6696			12.9175535325042	-4.40020433017704E-4	20.1999451695	-2.25679958226E-4	9.9127	-0.387111315503873
-62.408	384.790045714286	-63.2	16.6696			12.9247339402488	-4.42287951743847E-4	20.2206337873	-2.19344983501E-4	9.9201	-0.403612272943861
-62.407	384.789595238095	-63.199	16.6704			12.9319143479933	-4.41338156658142E-4	20.241419202	-2.20876970887E-4	9.9228	-0.397328860990432
-62.406	384.789390476191	-63.198	16.6704			12.9390947557379	-4.41093137040686E-4	20.2622223503	-2.22418075619E-4	9.9307	-0.396295237051183
-62.405	384.788899047619	-63.197	16.6704			12.9462751634825	-4.40158298299228E-4	20.2829874518	-2.31061022293E-4	9.9333	-0.407016174592242
-62.404	384.788762539683	-63.196	16.6704			12.9534555712271	-4.35194406579438E-4	20.3037497236	-2.17436178885E-4	9.9357	-0.40853213720559
-62.403	384.788325714286	-63.195	16.6704			12.9606359789717	-4.42099892169559E-4	20.324549276	-2.17842501952E-4	9.9434	-0.392635620812787
-62.402	384.787841111111	-63.194	16.6704			12.9678163867162	-4.39494326493426E-4	20.345301774	-2.26602040789E-4	9.9461	-0.405078446198677
-62.401	384.787465714286	-63.193	16.6712			12.9749967944608	-4.35995676403297E-4	20.3661294806	-2.13416247756E-4	9.954	-0.400962494768638
-62.4	384.78691968254	-63.192	16.6712			12.9821772022054	-4.36329420197463E-4	20.3868941921	-2.18989755558E-4	9.9563	-0.399482085634258
-62.399	384.786605714286	-63.191	16.6712			12.98935760995	-4.42702239142753E-4	20.4077730499	-2.2611462956E-4	9.959	-0.405249969726576
-62.398	384.786182539682	-63.19	16.6712			12.9965380176946	-4.33002960076802E-4	20.428638014	-2.17990400987E-4	9.9667	-0.406787494918932
-62.397	384.785977777778	-63.189	16.6712			13.0037184254392	-4.40135776468319E-4	20.4494736924	-2.17714386652E-4	9.969	-0.396924745782978
-62.396	384.785459047619	-63.188	16.672			13.0108988331837	-4.45270295170361E-4	20.4703335267	-2.23408060782E-4	9.9733	-0.388123920890822
-62.395	384.784762857143	-63.187	16.672			13.0180792409283	-4.43587600187612E-4	20.4911425762	-2.17709826116E-4	9.9794	-0.404205833230352
-62.394	384.784312380953	-63.186	16.672			13.0252596486729	-4.49588644881916E-4	20.5120027948	-2.11488900348E-4	9.9833	-0.38177502537675
-62.393	384.783848253968	-63.185	16.672			13.0324400564175	-4.47492921882564E-4	20.5329200837	-2.29375196583E-4	9.9868	-0.396066444050899
-62.392	384.783452380952	-63.184	16.672			13.0396204641621	-4.48655927703967E-4	20.5538468872	-2.11117718032E-4	9.9921	-0.405117583631309
-62.391	384.782701587302	-63.183	16.6728			13.0468008719067	-4.4679139765311E-4	20.5747944006	-2.23594039953E-4	9.9972	-0.379387661272758
-62.39	384.782223809524	-63.182	16.6728			13.0539812796512	-4.40202013005627E-4	20.5957860968	-2.15893528175E-4	10.0013	-0.390152735687228
-62.389	384.781554920635	-63.181	16.6728			13.0611616873958	-4.42718024249217E-4	20.6167604617	-2.26467300351E-4	10.0046	-0.393011212832675
-62.388	384.781036190476	-63.18	16.6736			13.0683420951404	-4.4002631303025E-4	20.6377062887	-2.1906446171E-4	10.0115	-0.399360557553288
-62.387	384.780387777778	-63.179	16.6736			13.075522502885	-4.39757919249087E-4	20.6586996713	-2.23939285403E-4	10.0147	-0.380801644985021
-62.386	384.779643809524	-63.178	16.6736			13.0827029106296	-4.42741922406809E-4	20.6796835451	-2.1829663375E-4	10.0173	-0.381105894942781
-62.385	384.779138730159	-63.177	16.6736			13.0898833183742	-4.46877381318596E-4	20.7007010224	-2.15825471876E-4	10.0253	-0.396603014295164
-62.384	384.778374285714	-63.176	16.6744			13.0970637261187	-4.35510623185724E-4	20.7216693183	-2.24301737505E-4	10.0278	-0.376244538576381
-62.383	384.777855555556	-63.175	16.6744			13.1042441338633	-4.42215320429984E-4	20.7426351722	-2.18549877963E-4	10.0346	-0.388667840380489
-62.382	384.777186666667	-63.174	16.6744			13.1114245416079	-4.45763168336864E-4	20.7636666074	-2.17633200434E-4	10.038	-0.409726116942626
-62.381	384.77634031746	-63.173	16.6744			13.1186049493525	-4.41654644604148E-4	20.7846980426	-2.19005743448E-4	10.0449	-0.385354044885194
-62.38	384.775630476191	-63.172	16.6744			13.1257853570971	-4.3419932926078E-4	20.8057770393	-2.24771100494E-4	10.0457	-0.395050464959266
-62.379	384.774975238095	-63.171	16.6752			13.1329657648416	-4.36612227625246E-4	20.8268146932	-2.24359628076E-4	10.0484	-0.371951312157588
-62.378	384.774224444444	-63.17	16.6752			13.1401461725862	-4.40703491640837E-4	20.8478494243	-2.25706655731E-4	10.056	-0.380876600578912
-62.377	384.773480476191	-63.169	16.6752			13.1473265803308	-4.41480999489369E-4	20.8688808652	-2.2234371372E-4	10.0586	-0.382841707332565
-62.376	384.772927619047	-63.168	16.6752			13.1545069880754	-4.37965782338893E-4	20.8899082285	-2.18190612709E-4	10.0664	-0.39165898294263
-62.375	384.772047142857	-63.167	16.676			13.16168739582	-4.38483055674676E-4	20.9110008174	-2.22602983801E-4	10.0685	-0.397375502276691
-62.374	384.771289523809	-63.166	16.676			13.1688678035646	-4.40962102149857E-4	20.9321178723	-2.25796302777E-4	10.0728	-0.389744740202528
-62.373	384.770723015873	-63.165	16.676			13.1760482113091	-4.39943135157681E-4	20.9532158981	-2.21723444221E-4	10.079	-0.370049641998653
-62.372	384.769856190476	-63.164	16.676			13.1832286190537	-4.37318745740447E-4	20.974304415	-2.23326118575E-4	10.0816	-0.377271964662607
-62.371	384.768716349206	-63.163	16.6768			13.1904090267983	-4.36723989943733E-4	20.9954006825	-2.16237348087E-4	10.0869	-0.397690072997912
-62.37	384.767726666667	-63.162	16.6768			13.1975894345429	-4.41535781053395E-4	21.0164814432	-2.18752930426E-4	10.0918	-0.406572765228042
-62.369	384.766907619047	-63.161	16.6768			13.2047698422875	-4.45247726867144E-4	21.0375889835	-2.23007973363E-4	10.096	-0.388650130005059
-62.368	384.765952063492	-63.16	16.6768			13.2119502500321	-4.44165035125346E-4	21.0586382662	-2.20261492205E-4	10.1017	-0.37324035792121
-62.367	384.765187619047	-63.159	16.6776			13.2191306577766	-4.39717911984938E-4	21.0797279705	-2.27319495588E-4	10.1043	-0.367259723408075
-62.366	384.764368571429	-63.158	16.6776			13.2263110655212	-4.39750111683369E-4	21.1008061755	-2.14718437174E-4	10.1068	-0.383811589358946
-62.365	384.763058095238	-63.157	16.6776			13.2334914732658	-4.42402267610906E-4	21.1219519664	-2.1995894992E-4	10.115	-0.377558204037776
-62.364	384.762320952381	-63.156	16.6784			13.2406718810104	-4.43627149628319E-4	21.1431072775	-2.21001431743E-4	10.1176	-0.385039294779993
-62.363	384.761338095238	-63.155	16.6784			13.247852288755	-4.40394034158089E-4	21.1642342599	-2.26776243779E-4	10.1241	-0.375191844803188
-62.362	384.760519047619	-63.154	16.6784			13.2550326964996	-4.32570570133987E-4	21.1853703154	-2.23390201074E-4	10.1275	-0.37925886491201
-62.361	384.759413333333	-63.153	16.6784			13.2622131042441	-4.43480895525993E-4	21.2065161063	-2.16010947239E-4	10.1344	-0.368986079096543
-62.36	384.758266666667	-63.152	16.6792			13.2693935119887	-4.36969806936108E-4	21.2276809262	-2.25366879374E-4	10.1377	-0.34756188416142
-62.359	384.757406666667	-63.151	16.6792			13.2765739197333	-4.36590998173004E-4	21.2488552608	-2.23168732075E-4	10.1402	-0.373519493359298
-62.358	384.756464761905	-63.15	16.6792			13.2837543274779	-4.44787832057829E-4	21.2700215608	-2.32829649743E-4	10.1482	-0.374643837617439
-62.357	384.754990476191	-63.149	16.6792			13.2909347352225	-4.467985082911E-4	21.2912505646	-2.27637577161E-4	10.1508	-0.374615209994959
-62.356	384.754294285714	-63.148	16.68			13.298115142967	-4.50052903835819E-4	21.3124342215	-2.17836066376E-4	10.1573	-0.373014729331152
-62.355	384.752738095238	-63.147	16.68			13.3052955507116	-4.43753167064558E-4	21.3336287041	-2.23345672917E-4	10.1582	-0.37685657007302
-62.354	384.751878095238	-63.146	16.68			13.3124759584562	-4.35187717134114E-4	21.3548886526	-2.22365997859E-4	10.1624	-0.381166539999746
-62.353	384.750608571429	-63.145	16.6808			13.3196563662008	-4.32924665629728E-4	21.3761329791	-2.19185198968E-4	10.1688	-0.375463798440554
-62.352	384.749339047619	-63.144	16.6808			13.3268367739454	-4.40432906946171E-4	21.3973609883	-2.12964755552E-4	10.1713	-0.367503139719058
-62.351	384.748438095238	-63.143	16.6808			13.33401718169	-4.42345575396624E-4	21.4186019191	-2.31685972683E-4	10.1757	-0.376534540068147
-62.35	384.747086666667	-63.142	16.6808			13.3411975894345	-4.39435292789033E-4	21.4398047973	-2.27126036946E-4	10.184	-0.368373484045769
-62.349	384.745858095238	-63.141	16.6816			13.3483779971791	-4.36134857331836E-4	21.460998161	-2.21203499828E-4	10.1866	-0.365909292712049
-62.348	384.744588571429	-63.14	16.6816			13.3555584049237	-4.47983134449729E-4	21.4822295772	-2.26005636566E-4	10.1909	-0.358855408695034
-62.347	384.743564761905	-63.139	16.6816			13.3627388126683	-4.41055418522858E-4	21.5035275841	-2.26826240077E-4	10.1951	-0.380701476649678
-62.346	384.742179206349	-63.138	16.6824			13.3699192204129	-4.39957151214527E-4	21.5247875383	-2.18638322955E-4	10.1995	-0.368004623235144
-62.345	384.740889206349	-63.137	16.6824			13.3770996281575	-4.43730331076757E-4	21.5460760248	-2.33797684023E-4	10.2046	-0.362348538308343
-62.344	384.739592380953	-63.136	16.6824			13.384280035902	-4.4401530911244E-4	21.5673740259	-2.19356706974E-4	10.209	-0.360736237313584
-62.343	384.738363809524	-63.135	16.6824			13.3914604436466	-4.36653339140202E-4	21.588672027	-2.3008635972E-4	10.2149	-0.354802289727587
-62.342	384.736889523809	-63.134	16.6832			13.3986408513912	-4.37605852902571E-4	21.6099471894	-2.27040933098E-4	10.2191	-0.356113846548937
-62.341	384.73562	-63.133	16.6832			13.4058212591358	-4.45044556519139E-4	21.6312760362	-2.26471388152E-4	10.2226	-0.382394395494716
-62.34	384.734227619047	-63.132	16.6832			13.4130016668804	-4.54525378058116E-4	21.6525850481	-2.20213570092E-4	10.2283	-0.380286147890417
-62.339	384.732999047619	-63.131	16.684			13.420182074625	-4.42745597405533E-4	21.6739393918	-2.20901517589E-4	10.2327	-0.387869837345891
-62.338	384.731524761905	-63.13	16.684			13.4273624823695	-4.49716126469955E-4	21.6952666586	-2.22452407851E-4	10.2353	-0.3769390362453
-62.337	384.729927619047	-63.129	16.684			13.4345428901141	-4.51569715113173E-4	21.7166312798	-2.20403390179E-4	10.2424	-0.375170374633621
-62.336	384.728699047619	-63.128	16.6848			13.4417232978587	-4.42896855698145E-4	21.7380628349	-2.19646696599E-4	10.2453	-0.362061756665452
-62.335	384.727306666667	-63.127	16.6848			13.4489037056033	-4.34806903741551E-4	21.7594028172	-2.28811682836E-4	10.2521	-0.359188615453621
-62.334	384.725586666667	-63.126	16.6848			13.4560841133479	-4.45708060302635E-4	21.7807832665	-2.18396012669E-4	10.2556	-0.381900399857011
-62.333	384.724194285714	-63.125	16.6848			13.4632645210924	-4.46098131304173E-4	21.8021957982	-2.2298462209E-4	10.2583	-0.374819351379739
-62.332	384.722842857143	-63.124	16.6856			13.470444928837	-4.39948923600244E-4	21.8236729524	-2.29603899133E-4	10.2652	-0.359328103760438
-62.331	384.721409523809	-63.123	16.6856			13.4776253365816	-4.42272161372194E-4	21.8451041233	-2.2842010739E-4	10.2685	-0.359088005970007
-62.33	384.719894285714	-63.122	16.6856			13.4848057443262	-4.36810621464088E-4	21.86647144	-2.26633127803E-4	10.2708	-0.343395727755668
-62.329	384.71842	-63.121	16.6864			13.4919861520708	-4.36340496363695E-4	21.8879600683	-2.26039338195E-4	10.2786	-0.369505254313045
-62.328	384.716740952381	-63.12	16.6864			13.4991665598154	-4.39102149277205E-4	21.9094486937	-2.30287069502E-4	10.2812	-0.353727060833046
-62.327	384.715266666667	-63.119	16.6864			13.5063469675599	-4.42667576396539E-4	21.9309373191	-2.26483573624E-4	10.2848	-0.366342626159968
-62.326	384.713751428571	-63.118	16.6872			13.5135273753045	-4.44765587398674E-4	21.952526314	-2.31342821611E-4	10.2915	-0.360893789787928
-62.325	384.711867619047	-63.117	16.6872			13.5207077830491	-4.42793455954147E-4	21.9740335814	-2.21379389786E-4	10.2943	-0.367205857803981
-62.324	384.710475238095	-63.116	16.6872			13.5278881907937	-4.40491675191847E-4	21.9956124644	-2.27380001093E-4	10.2996	-0.371571605031079
-62.323	384.708632380953	-63.115	16.688			13.5350685985383	-4.39782886466453E-4	22.0171962127	-2.30262353372E-4	10.3037	-0.373143562862566
-62.322	384.706789523809	-63.114	16.688			13.5422490062829	-4.36606411689973E-4	22.0387419141	-2.22902781028E-4	10.31	-0.363982200475645
-62.321	384.705438095238	-63.113	16.6888			13.5494294140274	-4.40345351910527E-4	22.0602876126	-2.28233523454E-4	10.3125	-0.372882145874953
-62.32	384.7038	-63.112	16.6888			13.556609821772	-4.41991909331922E-4	22.081836255	-2.21711513206E-4	10.3167	-0.368330530152845
-62.319	384.701916190476	-63.111	16.6888			13.5637902295166	-4.40649781397099E-4	22.1033815722	-2.21054948404E-4	10.3229	-0.360220261981263
-62.318	384.700278095238	-63.11	16.6896			13.5709706372612	-4.46934234573425E-4	22.1248866642	-2.23242849789E-4	10.3269	-0.367700189012926
-62.317	384.69864	-63.109	16.6896			13.5781510450058	-4.40163109921664E-4	22.1464513834	-2.21152871652E-4	10.3305	-0.369874089544839
-62.316	384.697001904762	-63.108	16.6896			13.5853314527504	-4.36804929631397E-4	22.1680922019	-2.25555130201E-4	10.3358	-0.353003161541413
-62.315	384.695118095238	-63.107	16.6904			13.5925118604949	-4.38872310668753E-4	22.1897330205	-2.21545400841E-4	10.34	-0.355271662238913
-62.314	384.693220634921	-63.106	16.6904			13.5996922682395	-4.42206920427442E-4	22.2113548241	-2.22611835465E-4	10.3462	-0.337166496735113
-62.313	384.691637142857	-63.105	16.6912			13.6068726759841	-4.34084890640057E-4	22.2330149229	-2.18760831625E-4	10.3501	-0.372194675699055
-62.312	384.689917142857	-63.104	16.6912			13.6140530837287	-4.35413675478344E-4	22.254636467	-2.270880084E-4	10.3536	-0.346321471742974
-62.311	384.688074285714	-63.103	16.6912			13.6212334914733	-4.4166704291754E-4	22.2762582621	-2.24852563315E-4	10.3589	-0.354838107029488
-62.31	384.686190476191	-63.102	16.692			13.6284138992178	-4.40123232613339E-4	22.2979371303	-2.2026249761E-4	10.3631	-0.350809482819451
-62.309	384.684347619047	-63.101	16.692			13.6355943069624	-4.46640617773522E-4	22.3196160015	-2.37004911284E-4	10.3666	-0.361341887307694
-62.308	384.682627619047	-63.1	16.6928			13.642774714707	-4.44892612647361E-4	22.3413519514	-2.2688972343E-4	10.3723	-0.357819604255729
-62.307	384.680634603175	-63.099	16.6928			13.6499551224516	-4.41367177527576E-4	22.3630498517	-2.24904799068E-4	10.3769	-0.36011283662045
-62.306	384.678900952381	-63.098	16.6928			13.6571355301962	-4.46638482983365E-4	22.3847477462	-2.34056307701E-4	10.3795	-0.346278474053933
-62.305	384.677099047619	-63.097	16.6936			13.6643159379408	-4.40685481311709E-4	22.406505546	-2.32267857957E-4	10.3864	-0.361954340446254
-62.304	384.675092380953	-63.096	16.6936			13.6714963456853	-4.36058109959387E-4	22.428222854	-2.29579587582E-4	10.3899	-0.359743834969744
-62.303	384.672880952381	-63.095	16.6944			13.6786767534299	-4.36315659795824E-4	22.4500316984	-2.28152218597E-4	10.3952	-0.365060329489559
-62.302	384.671242857143	-63.094	16.6944			13.6858571611745	-4.44842689015812E-4	22.4717676456	-2.2839375707E-4	10.3996	-0.359489417967163
-62.301	384.669318095238	-63.093	16.6944			13.6930375689191	-4.426473638336E-4	22.4935606715	-2.26838162477E-4	10.4032	-0.361721432971226
-62.3	384.667516190476	-63.092	16.6952			13.7002179766637	-4.43571890066302E-4	22.5153536975	-2.31096579429E-4	10.4084	-0.363677709657175
-62.299	384.665222857143	-63.091	16.6952			13.7073983844083	-4.44039349814739E-4	22.5370947741	-2.16860984476E-4	10.4137	-0.358264013747893
-62.298	384.663216190476	-63.09	16.696			13.7145787921528	-4.40997568679432E-4	22.5590974736	-2.24662076195E-4	10.419	-0.350547795876629
-62.297	384.661291428571	-63.089	16.696			13.7217591998974	-4.42194451931369E-4	22.5809420703	-2.25800209325E-4	10.4217	-0.372570622680857
-62.296	384.659366666667	-63.088	16.6968			13.728939607642	-4.40448586728686E-4	22.6027413787	-2.29437098491E-4	10.427	-0.349974257101479
-62.295	384.657264444444	-63.087	16.6968			13.7361200153866	-4.37434454026302E-4	22.6245347919	-2.34031569194E-4	10.4322	-0.336610356208898
-62.294	384.655353333333	-63.086	16.6976			13.7433004231312	-4.34715837051733E-4	22.6462379987	-2.32142669776E-4	10.4349	-0.34511306764057
-62.293	384.653223809524	-63.085	16.6976			13.7504808308758	-4.38701291062927E-4	22.6680835656	-2.30603996374E-4	10.4393	-0.356113846548937
-62.292	384.651380952381	-63.084	16.6976			13.7576612386203	-4.48557499220722E-4	22.6899721074	-2.34305004788E-4	10.4455	-0.344517884194142
-62.291	384.649087619047	-63.083	16.6984			13.7648416463649	-4.54883270185484E-4	22.7119177279	-2.2330829523E-4	10.4481	-0.350268363952355
-62.29	384.646917142857	-63.082	16.6984			13.7720220541095	-4.51020346710935E-4	22.7338062697	-2.23580501095E-4	10.4563	-0.367857690791405
-62.289	384.644869523809	-63.081	16.6992			13.7792024618541	-4.39404899839232E-4	22.7557048649	-2.29379648518E-4	10.4589	-0.354182470456286
-62.288	384.642944761905	-63.08	16.6992			13.7863828695987	-4.36039750651704E-4	22.777640432	-2.29073034797E-4	10.4616	-0.348081573648075
-62.287	384.640610476191	-63.079	16.7			13.7935632773433	-4.37024543861332E-4	22.7996431314	-2.36560339172E-4	10.4695	-0.350687681076789
-62.286	384.638480952381	-63.078	16.7			13.8007436850878	-4.39084735824253E-4	22.8216077783	-2.46979418009E-4	10.4721	-0.336201691352762
-62.285	384.636242222222	-63.077	16.7008			13.8079240928324	-4.32354205511618E-4	22.8435829353	-2.33822516124E-4	10.4774	-0.357045702855573
-62.284	384.634344761905	-63.076	16.7008			13.815104500577	-4.38926384406687E-4	22.8655642301	-2.25599910993E-4	10.4801	-0.339867108541113
-62.283	384.632379047619	-63.075	16.7016			13.8222849083216	-4.46138524397319E-4	22.8875017189	-2.32305378704E-4	10.4836	-0.351386752342284
-62.282	384.630044761905	-63.074	16.7016			13.8294653160662	-4.43320812911827E-4	22.9094663657	-2.28186534822E-4	10.4906	-0.354830943573847
-62.281	384.627928888889	-63.073	16.7024			13.8366457238107	-4.30681735838523E-4	22.931476044	-2.27957202032E-4	10.4933	-0.353985298028132
-62.28	384.625401785714	-63.072	16.7024			13.8438261315553	-4.41171465158041E-4	22.9534907909	-2.34631534853E-4	10.5014	-0.34947610876859
-62.279	384.623164761905	-63.071	16.7032			13.8510065392999	-4.50406507912848E-4	22.9755253327	-2.24594604944E-4	10.504	-0.344930146030268
-62.278	384.621280952381	-63.07	16.7032			13.8581869470445	-4.34826711046506E-4	22.9975722949	-2.11965064927E-4	10.5093	-0.344532217932821
-62.277	384.618946666667	-63.069	16.704			13.8653673547891	-4.38418500276584E-4	23.0195940206	-2.25550773627E-4	10.5139	-0.342624723410613
-62.276	384.616653333333	-63.068	16.704			13.8725477625337	-4.39136924267273E-4	23.0416157463	-2.33357439462E-4	10.5175	-0.347382736829702
-62.275	384.614319047619	-63.067	16.7048			13.8797281702782	-4.36826286343152E-4	23.0636945509	-2.2402728196E-4	10.5228	-0.349809459984002
-62.274	384.612066666667	-63.066	16.7048			13.8869085780228	-4.31254445183199E-4	23.0857543292	-2.21110687609E-4	10.5256	-0.338647761402908
-62.273	384.609855238095	-63.065	16.7056			13.8940889857674	-4.370682557355E-4	23.1077570286	-2.23820742479E-4	10.5282	-0.339142745429658
-62.272	384.607636984127	-63.064	16.7056			13.901269393512	-4.39115263709834E-4	23.1297977806	-2.32893770037E-4	10.5362	-0.351186142693784
-62.271	384.605268571429	-63.063	16.7064			13.9084498012566	-4.38650489548427E-4	23.1518004801	-2.27618851753E-4	10.5388	-0.359210101486114
-62.27	384.602811428571	-63.062	16.7064			13.9156302090012	-4.38485287999543E-4	23.1738983109	-2.30427574496E-4	10.545	-0.339207263203187
-62.269	384.600681904762	-63.061	16.7072			13.9228106167457	-4.40143988711283E-4	23.1960698801	-2.2311104473E-4	10.5494	-0.329851884748566
-62.268	384.598470476191	-63.06	16.7072			13.9299910244903	-4.41265470598474E-4	23.2182081304	-2.29174006714E-4	10.5522	-0.341717503835975
-62.267	384.596013333333	-63.059	16.708			13.9371714322349	-4.42087382110647E-4	23.2403820663	-2.19440698988E-4	10.5579	-0.332930045856107
-62.266	384.59372	-63.058	16.708			13.9443518399795	-4.43460586222678E-4	23.2624798972	-2.27753012817E-4	10.5632	-0.34790584288082
-62.265	384.591344761905	-63.057	16.7088			13.9515322477241	-4.49138225848918E-4	23.2845975839	-2.28766233733E-4	10.5685	-0.329622388147095
-62.264	384.588833015873	-63.056	16.7096			13.9587126554687	-4.49084821692537E-4	23.3067702451	-2.20712332542E-4	10.5711	-0.334088938249528
-62.263	384.586430476191	-63.055	16.7096			13.9658930632132	-4.44109857566251E-4	23.3289256001	-2.27859935705E-4	10.5755	-0.334899511421222
-62.262	384.584014285714	-63.054	16.7104			13.9730734709578	-4.41503769207263E-4	23.3511566149	-2.17142911846E-4	10.5817	-0.342829166814191
-62.261	384.581761904762	-63.053	16.7104			13.9802538787024	-4.36879242262718E-4	23.3734073638	-2.17724187374E-4	10.5843	-0.339271780784353
-62.26	384.579427619047	-63.052	16.7112			13.987434286447	-4.36015915910837E-4	23.3956757235	-2.23193208774E-4	10.5924	-0.340588033989758
-62.259	384.576929523809	-63.051	16.7112			13.9946146941916	-4.38523970870277E-4	23.4178891885	-2.23673343929E-4	10.5951	-0.35045840534833
-62.258	384.574472380953	-63.05	16.712			14.0017951019361	-4.33221804003242E-4	23.4401586402	-2.19624429832E-4	10.5977	-0.341982710783561
-62.257	384.572301904762	-63.049	16.712			14.0089755096807	-4.37377738197323E-4	23.4624638937	-2.18057404676E-4	10.603	-0.339178588660922
-62.256	384.56964	-63.048	16.7128			14.0161559174253	-4.42626811647772E-4	23.4847926637	-2.27168646937E-4	10.6065	-0.340236449295108
-62.255	384.567100952381	-63.047	16.7128			14.0233363251699	-4.45344938602881E-4	23.5069829937	-2.18330383768E-4	10.6136	-0.33977391898154
-62.254	384.564725714286	-63.046	16.7136			14.0305167329145	-4.47113715828297E-4	23.5291983804	-2.17493824914E-4	10.6163	-0.33765059023502
-62.253	384.562186666667	-63.045	16.7136			14.0376971406591	-4.40277943254604E-4	23.5515249081	-2.20680851218E-4	10.6198	-0.348666081446888
-62.252	384.559811428571	-63.044	16.7144			14.0448775484036	-4.34400235909567E-4	23.5738133833	-2.14116801361E-4	10.6269	-0.33981317470574
-62.251	384.557272380953	-63.043	16.7144			14.0520579561482	-4.37590398098329E-4	23.5961589373	-2.2459882711E-4	10.6295	-0.336542416638211
-62.25	384.554897142857	-63.042	16.7152			14.0592383638928	-4.41605230597736E-4	23.6184664417	-2.16786170348E-4	10.6374	-0.329489538555691
-62.249	384.552358095238	-63.041	16.716			14.0664187716374	-4.45933729913562E-4	23.6408500483	-2.22240907923E-4	10.64	-0.325082841322588
-62.248	384.549491428571	-63.04	16.716			14.073599179382	-4.46822621792812E-4	23.6631956023	-2.32610817136E-4	10.6429	-0.327365200363473
-62.247	384.547157142857	-63.039	16.7168			14.0807795871266	-4.36955136413653E-4	23.6856553055	-2.16962110766E-4	10.6499	-0.325025454754283
-62.246	384.544536190476	-63.038	16.7168			14.0879599948711	-4.36601105434227E-4	23.7080579298	-2.2598006564E-4	10.6537	-0.336319819163516
-62.245	384.54212	-63.037	16.7176			14.0951404026157	-4.40448128947019E-4	23.730403481	-2.28753509049E-4	10.6589	-0.339798837840808
-62.244	384.539580952381	-63.036	16.7176			14.1023208103603	-4.45487638217246E-4	23.7528178902	-2.34962133731E-4	10.6633	-0.33375158882412
-62.243	384.537041904762	-63.035	16.7184			14.1095012181049	-4.42290386472103E-4	23.7752163571	-2.26208721239E-4	10.6642	-0.334382919644433
-62.242	384.534420952381	-63.034	16.7184			14.1166816258495	-4.41428725551165E-4	23.797630386	-2.23754157609E-4	10.6722	-0.329417819928267
-62.241	384.531840952381	-63.033	16.7192			14.1238620335941	-4.39490654508102E-4	23.8200139897	-2.30631191291E-4	10.6748	-0.315402171036643
-62.24	384.52922	-63.032	16.7192			14.1310424413386	-4.35872182388075E-4	23.8423595409	-2.34140615829E-4	10.681	-0.33512178207902
-62.239	384.526926666667	-63.031	16.72			14.1382228490832	-4.41444229664679E-4	23.8648284058	-2.22115792976E-4	10.6856	-0.331814459399549
-62.238	384.52406	-63.03	16.7208			14.1454032568278	-4.40207708181659E-4	23.8873169913	-2.31822003252E-4	10.6882	-0.344851311799765
-62.237	384.521275238095	-63.029	16.7208			14.1525836645724	-4.37230052745022E-4	23.9097485778	-2.23065426199E-4	10.6935	-0.335807016880814
-62.236	384.518695238095	-63.028	16.7216			14.159764072317	-4.37097266746557E-4	23.9321880319	-2.20372774527E-4	10.6988	-0.325786497583802
-62.235	384.516115238095	-63.027	16.7216			14.1669444800615	-4.42061494413747E-4	23.9546877704	-2.26920894088E-4	10.7044	-0.315305116910801
-62.234	384.513453333333	-63.026	16.7224			14.1741248878061	-4.4537432901253E-4	23.9771177514	-2.29027466959E-4	10.7071	-0.339418907458943
-62.233	384.510750476191	-63.025	16.7224			14.1813052955507	-4.44034298544349E-4	23.9995774517	-2.30768579922E-4	10.7115	-0.334788204519601
-62.232	384.508170476191	-63.024	16.7232			14.1884857032953	-4.30170587364671E-4	24.0220561727	-2.24740637199E-4	10.7177	-0.339967466079534
-62.231	384.505549523809	-63.023	16.7232			14.1956661110399	-4.25923828926417E-4	24.0444968438	-2.19306488213E-4	10.7203	-0.32871462327129
-62.23	384.502969523809	-63.022	16.724			14.2028465187845	-4.28686881918215E-4	24.0670262346	-2.28134998583E-4	10.7285	-0.338683605454081
-62.229	384.500266666667	-63.021	16.724			14.210026926529	-4.3693939798574E-4	24.0895494114	-2.22955778656E-4	10.7311	-0.336951075059668
-62.228	384.497604761905	-63.02	16.7248			14.2172073342736	-4.40471061314175E-4	24.1121556701	-2.23221902828E-4	10.7339	-0.343851013569492
-62.227	384.495024761905	-63.019	16.7256			14.2243877420182	-4.35651922044679E-4	24.1347869684	-2.21279876164E-4	10.7418	-0.333123654177637
-62.226	384.49224	-63.018	16.7256			14.2315681497628	-4.30569648684422E-4	24.1573660627	-2.26563437751E-4	10.7445	-0.335713809834538
-62.225	384.489373333333	-63.017	16.7264			14.2387485575074	-4.32141226718906E-4	24.1799544479	-2.34972771765E-4	10.7471	-0.336969169197315
-62.224	384.486629523809	-63.016	16.7264			14.245928965252	-4.39583014703013E-4	24.202543604	-2.25459052655E-4	10.7524	-0.353809615198828
-62.223	384.483926666667	-63.015	16.7272			14.2531093729965	-4.40956548472653E-4	24.2251790006	-2.19452653474E-4	10.756	-0.341574147375827
-62.222	384.48106	-63.014	16.7272			14.2602897807411	-4.3803572451618E-4	24.2478673721	-2.28378328735E-4	10.763	-0.320474693587977
-62.221	384.47848	-63.013	16.728			14.2674701884857	-4.37537700273989E-4	24.270536723	-2.26203563073E-4	10.7656	-0.332341698121767
-62.22	384.475613333333	-63.012	16.728			14.2746505962303	-4.37702977043578E-4	24.2932441179	-2.24317860621E-4	10.7735	-0.330698473928934
-62.219	384.472746666667	-63.011	16.7288			14.2818310039749	-4.3553027729087E-4	24.3158944396	-2.19848503611E-4	10.7761	-0.323284998136156
-62.218	384.470084761905	-63.01	16.7288			14.2890114117195	-4.30643581503315E-4	24.3384876911	-2.21430723447E-4	10.7788	-0.332094129725741
-62.217	384.4673	-63.009	16.7296			14.296191819464	-4.37547387192493E-4	24.3611380186	-2.27354702891E-4	10.7858	-0.326959776434869
-62.216	384.464433333333	-63.008	16.7304			14.3033722272086	-4.42316136134781E-4	24.3839215101	-2.27074881476E-4	10.7867	-0.33977391898154
-62.215	384.461566666667	-63.007	16.7304			14.3105526349532	-4.43674794022923E-4	24.4065724739	-2.30712495416E-4	10.7946	-0.319128515201606
-62.214	384.459273333333	-63.006	16.7312			14.3177330426978	-4.39088738140782E-4	24.4292224171	-2.2066247811E-4	10.7972	-0.320779792936295
-62.213	384.456406666667	-63.005	16.7312			14.3249134504424	-4.32718778884141E-4	24.4518915074	-2.22598077051E-4	10.8034	-0.30802276544661
-62.212	384.453253333333	-63.004	16.732			14.3320938581869	-4.34483228029413E-4	24.4746369548	-2.31230079623E-4	10.8078	-0.302781825190869
[truncated: 128,004 more rows]
