# Supplementary material for: Signatures of a magnetic-field-induced Lifshitz transition in the ultra-quantum limit of the topological semimetal ZrTe5
Source: Nat Commun. 2022 Dec 1;13:7418. doi: 10.1038/s41467-022-35106-7 (PMC9715529; doi:10.1038/s41467-022-35106-7)
Supplement: Supplementary file 3 — Source Data [file 41467_2022_35106_MOESM3_ESM.zip › Data_Sample_C.dat]

B	R_xx	R_xy
T	mOhm cm	mOhm cm
-9	130.865939137604	3.65234
-8.99800022219753	130.853371539722	3.63349
-8.99600044439507	130.844235663178	3.61736
-8.9940006665926	130.839044375783	3.60664
-8.99200088879013	130.834113223602	3.59619
-8.99000111098767	130.829464488705	3.58544
-8.9880013331852	130.824697972776	3.57377
-8.98600155538274	130.819592058073	3.56164
-8.98400177758027	130.814022773127	3.54902
-8.9820019997778	130.808273227185	3.53613
-8.98000222197533	130.802292307828	3.5228
-8.97800244417287	130.79599211231	3.50838
-8.9760026663704	130.78943352887	3.49294
-8.97400288856794	130.78272159859	3.47654
-8.97200311076547	130.775856037628	3.45888
-8.970003332963	130.768769448734	3.43995
-8.96800355516054	130.761071830776	3.4196
-8.96600377735807	130.753197707134	3.39901
-8.9640039995556	130.745961366847	3.37976
-8.96200422175314	130.73928459059	3.36161
-8.96000444395067	130.732544150051	3.344
-8.95800466614821	130.725044048128	3.32597
-8.95600488834574	130.717227225507	3.3072
-8.95400511054327	130.709691536711	3.28844
-8.95200533274081	130.702214652683	3.2696
-8.95000555493834	130.694734393646	3.25053
-8.94800577713587	130.68724503224	3.23109
-8.94600599933341	130.679754895906	3.2114
-8.94400622153094	130.67168187525	3.18986
-8.94200644372847	130.663590190531	3.16869
-8.94000666592601	130.656355055081	3.15091
-8.93800688812354	130.64906058258	3.133
-8.93600711032108	130.641590407097	3.11486
-8.93400733251861	130.633831619756	3.09625
-8.93200755471614	130.625653850271	3.07687
-8.93000777691368	130.618000101926	3.05808
-8.92800799911121	130.61052494584	3.03884
-8.92600822130874	130.603010349747	3.01945
-8.92400844350628	130.595441213297	2.99981
-8.92200866570381	130.587937203992	2.98051
-8.92000888790134	130.5804582463	2.96154
-8.91800911009888	130.572433009002	2.94191
-8.91600933229641	130.563984114731	2.92204
-8.91400955449394	130.55616940654	2.90315
-8.91200977669148	130.548506793069	2.88462
-8.91000999888901	130.541076278259	2.86667
-8.90801022108655	130.53398608286	2.84943
-8.90601044328408	130.526639664502	2.83144
-8.90401066548161	130.518701208761	2.8116
-8.90201088767915	130.510408424425	2.79043
-8.90001110987668	130.5018651583	2.76854
-8.89801133207421	130.493049724124	2.74574
-8.89601155427175	130.48462916169	2.72422
-8.89401177646928	130.476626845621	2.70427
-8.89201199866681	130.469046755423	2.68569
-8.89001222086435	130.46143313503	2.66727
-8.88801244306188	130.45313535755	2.64772
-8.88601266525941	130.44456298232	2.62798
-8.88401288745695	130.436969382338	2.6102
-8.88201310965448	130.429626206811	2.59285
-8.88001333185202	130.422033882627	2.5748
-8.87801355404955	130.414210793729	2.55598
-8.87601377624708	130.406046654796	2.53608
-8.87401399844462	130.397553762554	2.51516
-8.87201422064215	130.38899764786	2.49412
-8.87001444283968	130.380474830962	2.47362
-8.86801466503722	130.371936318874	2.45322
-8.86601488723475	130.363387815787	2.43291
-8.86401510943228	130.354881840252	2.4128
-8.86201533162982	130.346372123694	2.39283
-8.86001555382735	130.338199345927	2.37388
-8.85801577602489	130.330470086004	2.35639
-8.85601599822242	130.322460020629	2.3378
-8.85401622041995	130.313650105173	2.31648
-8.85201644261749	130.304789332745	2.29483
-8.85001666481502	130.296495728286	2.27475
-8.84801688701255	130.288528672159	2.25497
-8.84601710921009	130.280671001551	2.23524
-8.84401733140762	130.272345397431	2.21512
-8.84201755360515	130.263292981346	2.19374
-8.84001777580269	130.254488673441	2.17297
-8.83801799800022	130.246276326635	2.15364
-8.83601822019775	130.238066336428	2.13423
-8.83401844239529	130.22976776427	2.11438
-8.83201866459282	130.221582271592	2.09457
-8.83001888679036	130.212993448563	2.07384
-8.82801910898789	130.203292508028	2.05093
-8.82601933118542	130.193748915587	2.02905
-8.82401955338296	130.18533899451	2.00967
-8.82201977558049	130.177110246607	1.99068
-8.82001999777802	130.168595984234	1.97075
-8.81802021997556	130.159987334443	1.95046
-8.81602044217309	130.151261177366	1.92978
-8.81402066437063	130.142143210949	1.90789
-8.81202088656816	130.132872349963	1.88554
-8.81002110876569	130.123932794681	1.8643
-8.80802133096322	130.114762115932	1.84329
-8.80602155316076	130.105741231011	1.82309
-8.80402177535829	130.097664142494	1.80483
-8.80202199755583	130.090017379715	1.78744
-8.80002221975336	130.081933697339	1.76917
-8.79802244195089	130.073138647276	1.74961
-8.79602266414843	130.064033097871	1.72899
-8.79402288634596	130.054871266304	1.70758
-8.79202310854349	130.045900418383	1.68637
-8.79002333074103	130.037259278929	1.66597
-8.78802355293856	130.028424084416	1.64523
-8.7860237751361	130.019365466095	1.62417
-8.78402399733363	130.009929835646	1.60255
-8.78202421953116	129.99907233943	1.57864
-8.7800244417287	129.989703583252	1.5574
-8.77802466392623	129.981349150964	1.53826
-8.77602488612376	129.972803267966	1.51874
-8.7740251083213	129.963589937185	1.49697
-8.77202533051883	129.954322832252	1.47516
-8.77002555271636	129.945581270778	1.45565
-8.7680257749139	129.936675808159	1.43597
-8.76602599711143	129.927352311701	1.41531
-8.76402621930897	129.917800040592	1.39415
-8.7620264415065	129.907777586195	1.37237
-8.76002666370403	129.898302464184	1.35164
-8.75802688590157	129.889749113312	1.33284
-8.7560271080991	129.881098039917	1.31385
-8.75402733029663	129.871883507245	1.29305
-8.75202755249417	129.862441159071	1.27142
-8.7500277746917	129.852776085454	1.24908
-8.74802799688923	129.842779258222	1.2255
-8.74602821908677	129.833221041082	1.20376
-8.7440284412843	129.82428155633	1.18422
-8.74202866348183	129.81542368924	1.16533
-8.74002888567937	129.80616230364	1.14525
-8.7380291078769	129.796579518898	1.12449
-8.73602933007444	129.787063384931	1.10401
-8.73402955227197	129.778081310492	1.08471
-8.7320297744695	129.769048189337	1.0652
-8.73002999666704	129.759232978593	1.04365
-8.72803021886457	129.748803279953	1.02024
-8.7260304410621	129.738646071755	0.997643
-8.72403066325964	129.728615560206	0.975637
-8.72203088545717	129.718696372584	0.95398
-8.7200311076547	129.709059259487	0.933026
-8.71803132985224	129.699625834325	0.912474
-8.71603155204977	129.690017327403	0.891443
-8.7140317742473	129.680125947882	0.869851
-8.71203199644484	129.670076241308	0.84816
-8.71003221864237	129.659865830505	0.826224
-8.70803244083991	129.649416816276	0.803666
-8.70603266303744	129.639238420972	0.78179
-8.70403288523497	129.629574893441	0.761485
-8.70203310743251	129.620551437692	0.742275
-8.70003332963004	129.611536101723	0.72291
-8.69803355182757	129.60210859254	0.702936
-8.69603377402511	129.592287241923	0.682236
-8.69403399622264	129.581946454489	0.6601
-8.69203421842017	129.571142650957	0.636569
-8.69003444061771	129.56020309622	0.612503
-8.68803466281524	129.549149111145	0.587922
-8.68603488501278	129.538875493692	0.565541
-8.68403510721031	129.529113702495	0.544253
-8.68203532940784	129.519415685731	0.523013
-8.68003555160538	129.509639086692	0.501764
-8.67803577380291	129.499806435745	0.480516
-8.67603599600044	129.489969607392	0.459389
-8.67403621819798	129.4802320671	0.439541
-8.67203644039551	129.469732261561	0.418593
-8.67003666259305	129.458986205104	0.396504
-8.66803688479058	129.448564273178	0.37468
-8.66603710698811	129.438199892558	0.352637
-8.66403732918564	129.427987806221	0.330474
-8.66203755138318	129.418282051032	0.309097
-8.66003777358071	129.408581694557	0.288125
-8.65803799577825	129.398191545809	0.266311
-8.65603821797578	129.387111840574	0.243396
-8.65403844017331	129.376177752806	0.220579
-8.65203866237085	129.365358056386	0.197954
-8.65003888456838	129.354582698934	0.17556
-8.64803910676591	129.343857043791	0.153422
-8.64603932896345	129.333186789197	0.131409
-8.64403955116098	129.322206397843	0.107998
-8.64203977335852	129.311735235135	0.0852547
-8.64003999555605	129.301821655678	0.0647112
-8.63804021775358	129.29146938203	0.0438392
-8.63604043995112	129.28092484254	0.0224585
-8.63404066214865	129.270297416014	8.70276E-4
-8.63204088434618	129.259588264978	-0.0210144
-8.63004110654372	129.248709158205	-0.0434905
-8.62804132874125	129.237574989508	-0.0665789
-8.62604155093878	129.226196893528	-0.0901707
-8.62404177313632	129.214947449104	-0.113593
-8.62204199533385	129.203847225773	-0.1368
-8.62004221753138	129.192857926196	-0.159644
-8.61804243972892	129.182400613027	-0.18136
-8.61604266192645	129.172327680837	-0.202115
-8.61404288412399	129.162534745747	-0.22117
-8.61204310632152	129.150914656754	-0.242946
-8.61004332851905	129.139567713658	-0.265207
-8.60804355071659	129.128294749648	-0.287663
-8.60604377291412	129.117584721762	-0.30896
-8.60404399511165	129.107578527565	-0.32862
-8.60204421730919	129.09757443877	-0.348365
-8.60004443950672	129.08644140394	-0.371008
-8.59804466170425	129.074093464881	-0.39682
-8.59604488390179	129.062461297337	-0.420517
-8.59404510609932	129.051521779471	-0.442549
-8.59204532829686	129.04056780151	-0.464652
-8.59004555049439	129.029204587944	-0.487623
-8.58804577269192	129.017440244533	-0.511266
-8.58604599488946	129.00531215727	-0.535402
-8.58404621708699	128.99342079837	-0.558893
-8.58204643928452	128.981772788583	-0.581921
-8.58004666148206	128.970879619141	-0.603418
-8.57804688367959	128.960890659442	-0.622869
-8.57604710587712	128.950364842705	-0.643782
-8.57404732807466	128.938466288237	-0.668073
-8.57204755027219	128.92623683396	-0.693018
-8.57004777246972	128.914334449919	-0.716927
-8.56804799466726	128.902527335071	-0.74053
-8.56604821686479	128.890872497168	-0.763657
-8.56404843906233	128.879819637833	-0.785288
-8.56204866125986	128.868534376257	-0.807165
-8.56004888345739	128.856167028367	-0.831489
-8.55804910565493	128.842817102355	-0.858164
-8.55604932785246	128.830531622064	-0.882175
-8.55404955004999	128.818823569975	-0.904633
-8.55204977224753	128.807254186226	-0.92661
-8.55004999444506	128.795708383011	-0.948435
-8.5480502166426	128.784079400924	-0.970388
-8.54605043884013	128.772341947561	-0.992632
-8.54405066103766	128.760450737117	-1.01533
-8.54205088323519	128.748418276623	-1.0384
-8.54005110543273	128.736297880595	-1.06173
-8.53805132763026	128.724499682871	-1.08454
-8.5360515498278	128.713153409145	-1.10643
-8.53405177202533	128.701964259906	-1.12779
-8.53205199422286	128.690482320382	-1.14962
-8.5300522164204	128.67814881946	-1.17328
-8.52805243861793	128.664499119039	-1.19976
-8.52605266081546	128.651432101204	-1.22458
-8.524052883013	128.640417290868	-1.2446
-8.52205310521053	128.630308630118	-1.26307
-8.52005332740806	128.61923525311	-1.2839
-8.5180535496056	128.607016950901	-1.30704
-8.51605377180313	128.594312445303	-1.3316
-8.51405399400067	128.580379160228	-1.35974
-8.5120542161982	128.566744352999	-1.38751
-8.51005443839573	128.554639574759	-1.41121
-8.50805466059327	128.542544208098	-1.43407
-8.5060548827908	128.530377299974	-1.45611
-8.50405510498833	128.518085424423	-1.47781
-8.50205532718587	128.505032233314	-1.50053
-8.5000555493834	128.492216848228	-1.52302
-8.49805577158094	128.480228980457	-1.54443
-8.49605599377847	128.468293351339	-1.56601
-8.494056215976	128.45521999057	-1.59001
-8.49205643817353	128.441912106099	-1.61465
-8.49005666037107	128.429392801758	-1.63739
-8.4880568825686	128.417159719881	-1.65942
-8.48605710476614	128.404429478872	-1.68265
-8.48405732696367	128.39131058035	-1.70696
-8.4820575491612	128.378180554659	-1.73148
-8.48005777135874	128.36504667045	-1.7561
-8.47805799355627	128.351790475031	-1.78103
-8.4760582157538	128.338475596164	-1.80618
-8.47405843795134	128.324816924304	-1.83241
-8.47205866014887	128.311589677281	-1.85817
-8.47005888234641	128.298816143207	-1.88265
-8.46805910454394	128.285829781615	-1.90697
-8.46605932674147	128.273032119606	-1.93025
-8.46405954893901	128.260310483744	-1.95356
-8.46205977113654	128.247105327536	-1.97743
-8.46005999333407	128.233669781959	-2.00115
-8.45806021553161	128.220545943112	-2.02435
-8.45606043772914	128.207601515309	-2.04715
-8.45406065992667	128.194938647123	-2.06933
-8.45206088212421	128.182675467095	-2.09097
-8.45006110432174	128.170204477271	-2.11291
-8.44806132651927	128.157069884422	-2.13599
-8.44606154871681	128.143589241344	-2.15972
-8.44406177091434	128.1292932913	-2.18481
-8.44206199311188	128.114834640109	-2.21
-8.44006221530941	128.100876818819	-2.23419
-8.43806243750694	128.086819587075	-2.25853
-8.43606265970448	128.072762759616	-2.28288
-8.43406288190201	128.059186344019	-2.30674
-8.43206310409954	128.045671232133	-2.33056
-8.43006332629708	128.031866422864	-2.35517
-8.42806354849461	128.017862866751	-2.38026
-8.42606377069214	128.004186731582	-2.4044
-8.42406399288968	127.990943936677	-2.42799
-8.42206421508721	127.977611105956	-2.45157
-8.42006443728475	127.963865281446	-2.47532
-8.41806465948228	127.949151463225	-2.49968
-8.41606488167981	127.934439436735	-2.52396
-8.41406510387735	127.9210650695	-2.54675
-8.41206532607488	127.907775876263	-2.56876
-8.41006554827241	127.89409965778	-2.59184
-8.40806577046995	127.879587810873	-2.61707
-8.40606599266748	127.865827274791	-2.64094
-8.40406621486501	127.852814172866	-2.66341
-8.40206643706255	127.839236421627	-2.68647
-8.40006665926008	127.824699573776	-2.71119
-8.39806688145761	127.810165194431	-2.73603
-8.39606710365515	127.795599770456	-2.76062
-8.39406732585268	127.78069894978	-2.78552
-8.39206754805022	127.76341994453	-2.81321
-8.39006777024775	127.748240482236	-2.83888
-8.38806799244528	127.734242270899	-2.86271
-8.38606821464282	127.72018887249	-2.88649
-8.38406843684035	127.705720477996	-2.91124
-8.38206865903788	127.691200821504	-2.93604
-8.38006888123542	127.677175185003	-2.96018
-8.37806910343295	127.663228864845	-2.98385
-8.37606932563049	127.648973089891	-3.0074
-8.37406954782802	127.6350189677	-3.03026
-8.37206977002555	127.620754800838	-3.05357
-8.37006999222309	127.605510905203	-3.07864
-8.36807021442062	127.589866360108	-3.10469
-8.36607043661815	127.574541772128	-3.13007
-8.36407065881569	127.5590255564	-3.15547
-8.36207088101322	127.542864968007	-3.18131
-8.36007110321075	127.527823270701	-3.20577
-8.35807132540829	127.514269261579	-3.22797
-8.35607154760582	127.500611226258	-3.25041
-8.35407176980335	127.485554639079	-3.27548
-8.35207199200089	127.47018710991	-3.30129
-8.35007221419842	127.455390547418	-3.32563
-8.34807243639596	127.441473895452	-3.34773
-8.34607265859349	127.427254799115	-3.37051
-8.34407288079102	127.410823097572	-3.39775
-8.34207310298856	127.393598860499	-3.4263
-8.34007332518609	127.378778565024	-3.45021
-8.33807354738362	127.365060557095	-3.47238
-8.33607376958116	127.350922281677	-3.49555
-8.33407399177869	127.335494341801	-3.52074
-8.33207421397622	127.318826600745	-3.54792
-8.33007443617376	127.302306468514	-3.57503
-8.32807465837129	127.286399920492	-3.60116
-8.32607488056883	127.270686652816	-3.62685
-8.32407510276636	127.255249564879	-3.65184
-8.32207532496389	127.240098561099	-3.6763
-8.32007554716143	127.224347307214	-3.70171
-8.31807576935896	127.207229710605	-3.7294
-8.31607599155649	127.191292705605	-3.75509
-8.31407621375403	127.17566256551	-3.77984
-8.31207643595156	127.159731872256	-3.80472
-8.31007665814909	127.143885076125	-3.82918
-8.30807688034663	127.128338940509	-3.85314
-8.30607710254416	127.112950116588	-3.87697
-8.30407732474169	127.097731447071	-3.90053
-8.30207754693923	127.082973318967	-3.92353
-8.30007776913676	127.067295927378	-3.94811
-8.2980779913343	127.049463276166	-3.97632
-8.29607821353183	127.031397056684	-4.00471
-8.29407843572936	127.014367758545	-4.03146
-8.2920786579269	126.997966435012	-4.05743
-8.29007888012443	126.981723396073	-4.08317
-8.28807910232196	126.964486058928	-4.1099
-8.2860793245195	126.947101191262	-4.13683
-8.28407954671703	126.930915131594	-4.1629
-8.28207976891456	126.914784589308	-4.1886
-8.2800799911121	126.898957109017	-4.21307
-8.27808021330963	126.883394085086	-4.23678
-8.27608043550716	126.867695504668	-4.26067
-8.2740806577047	126.851004704812	-4.28587
-8.27208087990223	126.833664806454	-4.31159
-8.27008110209977	126.817204002985	-4.33578
-8.2680813242973	126.801362651139	-4.35891
-8.26608154649483	126.784638625811	-4.38379
-8.26408176869237	126.767112992105	-4.41015
-8.2620819908899	126.748580889641	-4.43775
-8.26008221308743	126.730513193312	-4.46467
-8.25808243528497	126.713887919262	-4.48974
-8.2560826574825	126.69768184035	-4.5143
-8.25408287968003	126.680820342761	-4.53975
-8.25208310187757	126.663636428175	-4.56548
-8.2500833240751	126.646440421027	-4.59074
-8.24808354627264	126.628968986282	-4.61583
-8.24608376847017	126.611257373953	-4.64141
-8.2440839906677	126.593702268383	-4.66697
-8.24208421286524	126.576354687098	-4.69225
-8.24008443506277	126.559166746695	-4.71736
-8.2380846572603	126.542897935804	-4.74157
-8.23608487945784	126.526823796506	-4.76552
-8.23408510165537	126.507916974833	-4.79372
-8.23208532385291	126.487922017977	-4.82314
-8.23008554605044	126.469436961366	-4.84955
-8.22808576824797	126.451340097757	-4.87527
-8.2260859904455	126.433103991989	-4.90121
-8.22408621264304	126.41553950598	-4.92678
-8.22208643484057	126.398683383623	-4.95154
-8.22008665703811	126.381747654196	-4.97616
-8.21808687923564	126.364611734511	-5.00081
-8.21608710143317	126.347421114951	-5.02542
-8.21408732363071	126.330923082442	-5.0486
-8.21208754582824	126.314246442213	-5.07219
-8.21008776802577	126.29565124104	-5.09917
-8.20808799022331	126.276419978909	-5.12701
-8.20608821242084	126.257138556584	-5.15471
-8.20408843461838	126.237691229234	-5.18271
-8.20208865681591	126.216881317905	-5.21206
-8.20008887901344	126.197656496883	-5.23855
-8.19808910121098	126.181694101843	-5.26017
-8.19608932340851	126.165435822636	-5.28255
-8.19408954560604	126.147514212325	-5.30727
-8.19208976780358	126.128912581201	-5.33301
-8.19008999000111	126.109871281305	-5.35975
-8.18809021219864	126.090737264071	-5.38677
-8.18609043439618	126.071551633285	-5.41404
-8.18409065659371	126.052237988339	-5.44174
-8.18209087879124	126.032077676095	-5.47048
-8.18009110098878	126.012401867489	-5.49843
-8.17809132318631	125.994485656535	-5.52427
-8.17609154538385	125.976767459729	-5.5501
-8.17409176758138	125.957002348605	-5.57875
-8.17209198977891	125.936567562667	-5.608
-8.17009221197645	125.916677916852	-5.63566
-8.16809243417398	125.896431594387	-5.66284
-8.16609265637151	125.876451266187	-5.68899
-8.16409287856905	125.858312684724	-5.7123
-8.16209310076658	125.840364438024	-5.73546
-8.16009332296411	125.821414753986	-5.76053
-8.15809354516165	125.80198332113	-5.78618
-8.15609376735918	125.782630049596	-5.81179
-8.15409398955672	125.764134010731	-5.83667
-8.15209421175425	125.746479987225	-5.86072
-8.15009443395178	125.727602424107	-5.88627
-8.14809465614932	125.706034286502	-5.9164
-8.14609487834685	125.68484862227	-5.94611
-8.14409510054438	125.664352212022	-5.9744
-8.14209532274192	125.643910814664	-6.00237
-8.14009554493945	125.623549545836	-6.03006
-8.13809576713698	125.602342199013	-6.05827
-8.13609598933452	125.580245829622	-6.08688
-8.13409621153205	125.559871913629	-6.11368
-8.13209643372958	125.540861919358	-6.1385
-8.13009665592712	125.521737495135	-6.16298
-8.12809687812465	125.501719241668	-6.18825
-8.12609710032219	125.481598553882	-6.21347
-8.12409732251972	125.46179881882	-6.23817
-8.12209754471725	125.442356260526	-6.26254
-8.12009776691479	125.422514221687	-6.28765
-8.11809798911232	125.401395430941	-6.31449
-8.11609821130985	125.379294332859	-6.34262
-8.11409843350739	125.358140121295	-6.36978
-8.11209865570492	125.337428666059	-6.39655
-8.11009887790245	125.316171242777	-6.42419
-8.10809910009999	125.294012593792	-6.45302
-8.10609932229752	125.273698683369	-6.47911
-8.10409954449506	125.254030577862	-6.50395
-8.10209976669259	125.232221215888	-6.53102
-8.10009998889012	125.209675982313	-6.55951
-8.09810021108766	125.189065977972	-6.58633
-8.09610043328519	125.168930637939	-6.6127
-8.09410065548272	125.147369272097	-6.64026
-8.09210087768026	125.124396436329	-6.66916
-8.09010109987779	125.101307862327	-6.69818
-8.08810132207532	125.078229739556	-6.72716
-8.08610154427286	125.056520457576	-6.75426
-8.08410176647039	125.037006335664	-6.77782
-8.08210198866792	125.018226700369	-6.80045
-8.08010221086546	124.997968186489	-6.82524
-8.07810243306299	124.976561798688	-6.8514
-8.07610265526053	124.954742472873	-6.87853
-8.07410287745806	124.9327231535	-6.90603
-8.07210309965559	124.910539906221	-6.93366
-8.07010332185313	124.888039460079	-6.96179
-8.06810354405066	124.865393869796	-6.99039
-8.06610376624819	124.842656115759	-7.01876
-8.06410398844573	124.819903000561	-7.04677
-8.06210421064326	124.797097767661	-7.0746
-8.0601044328408	124.774176979771	-7.10238
-8.05810465503833	124.750613981634	-7.13055
-8.05610487723586	124.726574592369	-7.15904
-8.05410509943339	124.703917431611	-7.18569
-8.05210532163093	124.682705254532	-7.21048
-8.05010554382846	124.661783745443	-7.23482
-8.048105766026	124.640690157729	-7.25896
-8.04610598822353	124.618598940526	-7.2845
-8.04410621042106	124.593819632599	-7.31377
-8.0421064326186	124.567834728858	-7.34418
-8.04010665481613	124.544198147245	-7.37183
-8.03810687701366	124.522011417565	-7.39821
-8.0361070992112	124.499070239779	-7.42593
-8.03410732140873	124.475518854465	-7.45446
-8.03210754360627	124.451865969201	-7.48281
-8.0301077658038	124.428127458186	-7.51092
-8.02810798800133	124.405094238526	-7.53809
-8.02610821019887	124.382649651664	-7.56473
-8.0241084323964	124.360269950265	-7.59072
-8.02210865459393	124.337663818493	-7.61655
-8.02010887679147	124.31366976363	-7.64434
-8.018109098989	124.287407484031	-7.67535
-8.01610932118653	124.262509922015	-7.70414
-8.01410954338407	124.238928135413	-7.73081
-8.0121097655816	124.21555307358	-7.75764
-8.01010998777913	124.192182382865	-7.78476
-8.00811020997667	124.167758332445	-7.81275
-8.0061104321742	124.142120855938	-7.84193
-8.00411065437174	124.117847627497	-7.8698
-8.00211087656927	124.094572032143	-7.89664
-8.0001110987668	124.070942924911	-7.92378
-7.99811132096434	124.046206777584	-7.95206
-7.99611154316187	124.021265384853	-7.9804
-7.9941117653594	123.996439117645	-8.00846
-7.99211198755694	123.972053776726	-8.03599
-7.99011220975447	123.947834487734	-8.06325
-7.988112431952	123.921193048641	-8.09243
-7.98611265414954	123.892261739436	-8.12375
-7.98411287634707	123.866192599906	-8.15315
-7.98211309854461	123.840662242486	-8.18174
-7.98011332074214	123.817602833398	-8.20675
-7.97811354293967	123.795526255024	-8.22993
-7.97611376513721	123.772771829262	-8.25416
-7.97411398733474	123.748841560883	-8.28033
-7.97211420953227	123.723519824373	-8.30768
-7.97011443172981	123.696651426149	-8.33675
-7.96811465392734	123.668684220485	-8.36746
-7.96611487612487	123.64223964236	-8.39622
-7.96411509832241	123.617367938761	-8.42307
-7.96211532051994	123.592247519725	-8.44988
-7.96011554271747	123.565722185484	-8.47812
-7.95811576491501	123.539011891218	-8.50683
-7.95611598711254	123.512587161501	-8.53513
-7.95411620931008	123.486172602794	-8.5633
-7.95211643150761	123.459631418979	-8.59161
-7.95011665370514	123.433010893838	-8.61984
-7.94811687590268	123.406340485444	-8.64783
-7.94611709810021	123.379692721334	-8.67547
-7.94411732029774	123.35337217295	-8.70245
-7.94211754249528	123.327146508061	-8.72935
-7.94011776469281	123.300613854786	-8.75691
-7.93811798689034	123.273783062982	-8.7851
-7.93611820908788	123.246923400485	-8.81334
-7.93411843128541	123.220722559337	-8.84058
-7.93211865348295	123.195480427412	-8.86697
-7.93011887568048	123.169677628228	-8.89398
-7.92811909787801	123.14117900988	-8.92316
-7.92611932007555	123.11083936776	-8.95374
-7.92411954227308	123.080042379461	-8.98585
-7.92211976447061	123.04978819967	-9.01715
-7.92011998666815	123.023100146887	-9.04364
-7.91812020886568	122.997230529591	-9.06937
-7.91612043106321	122.970581192308	-9.09583
-7.91412065326075	122.943789288511	-9.12224
-7.91212087545828	122.917804020363	-9.1482
-7.91012109765582	122.890044318221	-9.1762
-7.90812131985335	122.859728227864	-9.20671
-7.90612154205088	122.830245784302	-9.23626
-7.90412176424842	122.80138351711	-9.26526
-7.90212198644595	122.77295610502	-9.29389
-7.90012220864348	122.745171579687	-9.32188
-7.89812243084102	122.717652030803	-9.34924
-7.89612265303855	122.689426469173	-9.37658
-7.89412287523608	122.660281912439	-9.4054
-7.89212309743362	122.631017632049	-9.43432
-7.89012331963115	122.602206646485	-9.46192
-7.88812354182869	122.573492611858	-9.48944
-7.88612376402622	122.5446645376	-9.51712
-7.88412398622375	122.515710266528	-9.54476
-7.88212420842129	122.486635052275	-9.5723
-7.88012443061882	122.45733589922	-9.60022
-7.87812465281635	122.427674797386	-9.62901
-7.87612487501389	122.397564374179	-9.65831
-7.87412509721142	122.367290993168	-9.68771
-7.87212531940895	122.336946705782	-9.71706
-7.87012554160649	122.306622338997	-9.74641
-7.86812576380402	122.276715478777	-9.77541
-7.86612598600155	122.247376019411	-9.80373
-7.86412620819909	122.217450896262	-9.83201
-7.86212643039662	122.184939889871	-9.86189
-7.86012665259416	122.15318753979	-9.89103
-7.85812687479169	122.123677992406	-9.91825
-7.85612709698922	122.093958242283	-9.94565
-7.85412731918676	122.063607071628	-9.97375
-7.85212754138429	122.032597875217	-10.0026
-7.85012776358182	122.000453958169	-10.0327
-7.84812798577936	121.967940478732	-10.0635
-7.84612820797689	121.937008801292	-10.0928
-7.84412843017442	121.905512659151	-10.1217
-7.84212865237196	121.874581835262	-10.1494
-7.84012887456949	121.844743946088	-10.1757
-7.83812909676703	121.814931070566	-10.2019
-7.83612931896456	121.785116644027	-10.2283
-7.83412954116209	121.75526200084	-10.2548
-7.83212976335963	121.724925032562	-10.2817
-7.83012998555716	121.694264460924	-10.3089
-7.82813020775469	121.662499374861	-10.3372
-7.82613042995223	121.629635592548	-10.3669
-7.82413065214976	121.595216569711	-10.3983
-7.82213087434729	121.560115347948	-10.4303
-7.82013109654483	121.526257419956	-10.461
-7.81813131874236	121.492874362565	-10.4912
-7.8161315409399	121.459805312784	-10.5209
-7.81413176313743	121.426806421554	-10.5502
-7.81213198533496	121.393741877524	-10.5791
-7.8101322075325	121.360941421806	-10.607
-7.80813242973003	121.328555569868	-10.6339
-7.80613265192756	121.295521504984	-10.6618
-7.8041328741251	121.261509902282	-10.6906
-7.80213309632263	121.228373371479	-10.7186
-7.80013331852016	121.196447670111	-10.746
-7.7981335407177	121.162989809224	-10.7746
-7.79613376291523	121.126843151853	-10.8056
-7.79413398511276	121.092397416798	-10.8359
-7.7921342073103	121.059754980345	-10.8649
-7.79013442950783	121.025980873671	-10.8942
-7.78813465170537	120.989524398943	-10.9252
-7.7861348739029	120.953953849418	-10.9556
-7.78413509610043	120.919502114718	-10.9841
-7.78213531829797	120.885642954566	-11.0118
-7.7801355404955	120.852526349284	-11.0391
-7.77813576269303	120.819566085934	-11.0664
-7.77613598489057	120.78493795821	-11.0954
-7.7741362070881	120.749387675085	-11.1253
-7.77213642928563	120.713700065925	-11.155
-7.77013665148317	120.678009614921	-11.1845
-7.7681368736807	120.642523749636	-11.2138
-7.76613709587823	120.607170161233	-11.2428
-7.76413731807577	120.57120799539	-11.2725
-7.7621375402733	120.534782548622	-11.3026
-7.76013776247084	120.498379172008	-11.3326
-7.75813798466837	120.461902805279	-11.3622
-7.7561382068659	120.425407405293	-11.3911
-7.75413842906344	120.38936250314	-11.4188
-7.75213865126097	120.353588769144	-11.4458
-7.7501388734585	120.318240475265	-11.4723
-7.74813909565604	120.283948096045	-11.4978
-7.74613931785357	120.248762422783	-11.5245
-7.7441395400511	120.210075958734	-11.5545
-7.74213976224864	120.169977383011	-11.5859
-7.74013998444617	120.132153503329	-11.6158
-7.73814020664371	120.093565081619	-11.6463
-7.73614042884124	120.053750614437	-11.6774
-7.73414065103877	120.016766890156	-11.7066
-7.73214087323631	119.981979981986	-11.7345
-7.73014109543384	119.94585047365	-11.763
-7.72814131763137	119.907285344768	-11.7931
-7.72614153982891	119.868625842586	-11.823
-7.72414176202644	119.829949043974	-11.8527
-7.72214198422397	119.791240232478	-11.8821
-7.72014220642151	119.752597528007	-11.911
-7.71814242861904	119.712738936746	-11.9405
-7.71614265081658	119.67142371899	-11.9709
-7.71414287301411	119.632789663013	-11.9993
-7.71214309521164	119.596789706998	-12.0262
-7.71014331740918	119.559924264583	-12.0539
-7.70814353960671	119.520206765721	-12.0836
-7.70614376180424	119.480499126993	-12.1131
-7.70414398400178	119.441946878045	-12.1417
-7.70214420619931	119.403460537175	-12.1702
-7.70014442839684	119.362715667408	-12.2003
-7.69814465059438	119.318387870821	-12.234
-7.69614487279191	119.275775882024	-12.2661
-7.69414509498944	119.234763906795	-12.2962
-7.69214531718698	119.194079080577	-12.3253
-7.69014553938451	119.153817231032	-12.3534
-7.68814576158205	119.11360473445	-12.3813
-7.68614598377958	119.073027988085	-12.4093
-7.68414620597711	119.032212360711	-12.4373
-7.68214642817465	118.991074365916	-12.4655
-7.68014665037218	118.949578469939	-12.4944
-7.67814687256971	118.908570091092	-12.523
-7.67614709476725	118.868653000072	-12.5511
-7.67414731696478	118.827835837957	-12.5798
-7.67214753916231	118.783149654369	-12.6106
-7.67014776135985	118.737273807979	-12.642
-7.66814798355738	118.692792850646	-12.6731
-7.66614820575492	118.648910885937	-12.7037
-7.66414842795245	118.606201023387	-12.7335
-7.66214865014998	118.565372004333	-12.7624
-7.66014887234752	118.524297977131	-12.7912
-7.65814909454505	118.481299494602	-12.8205
-7.65614931674258	118.437926312489	-12.8495
-7.65414953894012	118.394450022393	-12.8783
-7.65214976113765	118.35083106933	-12.907
-7.65014998333518	118.306895113405	-12.9357
-7.64815020553272	118.260948382362	-12.9652
-7.64615042773025	118.212265882039	-12.9958
-7.64415064992779	118.166609175103	-13.0251
-7.64215087212532	118.123919213306	-13.0528
-7.64015109432285	118.080580614202	-13.0807
-7.63815131652039	118.034651792332	-13.1101
-7.63615153871792	117.98867712184	-13.1394
-7.63415176091545	117.943046774082	-13.1685
-7.63215198311299	117.897673267007	-13.1973
-7.63015220531052	117.852121007055	-13.2262
-7.62815242750805	117.806127315278	-13.2555
-7.62615264970559	117.759898305071	-13.2852
-7.62415287190312	117.713692550923	-13.3149
-7.62215309410065	117.666965632884	-13.3448
-7.62015331629819	117.619299338197	-13.3751
-7.61815353849572	117.571468901267	-13.4058
-7.61615376069326	117.523700576061	-13.4361
-7.61415398289079	117.475988928149	-13.4662
-7.61215420508832	117.428837361268	-13.4954
-7.61015442728586	117.381573463469	-13.5248
-7.60815464948339	117.331425968253	-13.5555
-7.60615487168092	117.278467042126	-13.5865
-7.60415509387846	117.230732919759	-13.6151
-7.60215531607599	117.186484047291	-13.6417
-7.60015553827352	117.140834983568	-13.6687
-7.59815576047106	117.09232704903	-13.6973
-7.59615598266859	117.043121484076	-13.7264
-7.59415620486612	116.993452575367	-13.7558
-7.59215642706366	116.943241973899	-13.7856
-7.59015664926119	116.892288638625	-13.8158
-7.58815687145873	116.839792895056	-13.8468
-7.58615709365626	116.785324792315	-13.8789
-7.58415731585379	116.732421154534	-13.9104
-7.58215753805133	116.680866900653	-13.9409
-7.58015776024886	116.630333818399	-13.9705
-7.57815798244639	116.581770180537	-13.9988
-7.57615820464393	116.534033529432	-14.0265
-7.57415842684146	116.483961412523	-14.0552
-7.57215864903899	116.432332820259	-14.0845
-7.57015887123653	116.3800987283	-14.1143
-7.56815909343406	116.327126503028	-14.1442
-7.5661593156316	116.273905406632	-14.1741
-7.56415953782913	116.220612666748	-14.2041
-7.56215976002666	116.167251855128	-14.2338
-7.5601599822242	116.113738715992	-14.2632
-7.55816020442173	116.059946211492	-14.2922
-7.55616042661926	116.006073309397	-14.3212
-7.5541606488168	115.955146561778	-14.3485
-7.55216087101433	115.904913227507	-14.3757
-7.55016109321186	115.85057206916	-14.4053
-7.5481613154094	115.790529525225	-14.4381
-7.54616153760693	115.731180232952	-14.4701
-7.54416175980447	115.675900187414	-14.4994
-7.542161982002	115.621033538654	-14.5282
-7.54016220419953	115.564508143993	-14.558
-7.53816242639707	115.507104324977	-14.5883
-7.5361626485946	115.449108067818	-14.6189
-7.53416287079213	115.391847032003	-14.6492
-7.53216309298967	115.336826266638	-14.6786
-7.5301633151872	115.281171107012	-14.7082
-7.52816353738473	115.222766920884	-14.7388
-7.52616375958227	115.163914402025	-14.7685
-7.5241639817798	115.10575393892	-14.7975
-7.52216420397733	115.047370823713	-14.8266
-7.52016442617487	114.987774558263	-14.8556
-7.5181646483724	114.928086469591	-14.8845
-7.51616487056994	114.868383018082	-14.9132
-7.51416509276747	114.808602050386	-14.942
-7.512165314965	114.748315117462	-14.9715
-7.51016553716254	114.687186524242	-15.0019
-7.50816575936007	114.625055023198	-15.0322
-7.5061659815576	114.562418810935	-15.0621
-7.50416620375514	114.499783221001	-15.0918
-7.50216642595267	114.439478300902	-15.1205
-7.5001666481502	114.379782987997	-15.149
-7.49816687034774	114.316490049254	-15.1788
-7.49616709254527	114.248295863961	-15.2101
-7.49416731474281	114.181575359459	-15.2405
-7.49216753694034	114.116942336952	-15.2699
-7.49016775913787	114.052699899777	-15.2992
-7.48816798133541	113.989386340797	-15.3277
-7.48616820353294	113.927760126677	-15.3554
-7.48416842573047	113.86435896817	-15.3842
-7.48216864792801	113.79203359984	-15.4165
-7.48016887012554	113.718116264309	-15.4495
-7.47816909232307	113.65202141921	-15.4798
-7.47616931452061	113.588587231408	-15.5085
-7.47416953671814	113.527100711129	-15.5351
-7.47216975891568	113.463881132535	-15.562
-7.47016998111321	113.394009448647	-15.5921
-7.46817020331074	113.32056109053	-15.6232
-7.46617042550828	113.248112092732	-15.6537
-7.46417064770581	113.176626351961	-15.6839
-7.46217086990334	113.10000129594	-15.7155
-7.46017109210088	113.022622137916	-15.7469
-7.45817131429841	112.951116101387	-15.7761
-7.45617153649594	112.881515567537	-15.8044
-7.45417175869348	112.808434021092	-15.8339
-7.45217198089101	112.733152247883	-15.8641
-7.45017220308855	112.658618193576	-15.8936
-7.44817242528608	112.585469984977	-15.922
-7.44617264748361	112.510730887226	-15.951
-7.44417286968115	112.430106428752	-15.9819
-7.44217309187868	112.34758133544	-16.013
-7.44017331407621	112.268697029109	-16.0422
-7.43817353627375	112.190682189264	-16.0712
-7.43617375847128	112.111145693778	-16.1008
-7.43417398066881	112.030415060199	-16.1307
-7.43217420286635	111.948884098143	-16.1607
-7.43017442506388	111.866374104049	-16.1911
-7.42817464726141	111.782550314231	-16.222
-7.42617486945895	111.698285688263	-16.2524
-7.42417509165648	111.618020585124	-16.281
-7.42217531385402	111.541206623495	-16.3081
-7.42017553605155	111.460059683912	-16.3365
-7.41817575824908	111.369001271553	-16.3679
-7.41617598044662	111.275294071474	-16.3996
-7.41417620264415	111.189203266408	-16.4282
-7.41217642484168	111.105126370182	-16.4562
-7.41017664703922	111.020071755553	-16.4853
-7.40817686923675	110.937407722924	-16.5139
-7.40617709143428	110.854862060535	-16.5426
-7.40417731363182	110.767892616446	-16.5729
-7.40217753582935	110.678462413711	-16.6039
-7.40017775802689	110.588985241479	-16.6345
-7.39817798022442	110.499440246928	-16.6646
-7.39617820242195	110.410059152998	-16.6937
-7.39417842461949	110.32174852237	-16.7221
-7.39217864681702	110.233912474653	-16.7505
-7.39017886901455	110.145159203759	-16.7792
-7.38817909121209	110.05533316664	-16.808
-7.38617931340962	109.965770369856	-16.837
-7.38417953560715	109.879862022048	-16.8652
-7.38217975780469	109.799385500227	-16.892
-7.38017998000222	109.716876925931	-16.9192
-7.37818020219975	109.625088859176	-16.9499
-7.37618042439729	109.523910616901	-16.9838
-7.37418064659482	109.423797313756	-17.018
-7.37218086879236	109.326980274413	-17.0513
-7.37018109098989	109.233787936888	-17.0823
-7.36818131318742	109.142576296141	-17.112
-7.36618153538496	109.052780579601	-17.141
-7.36418175758249	108.96737623974	-17.1682
-7.36218197978002	108.88245590866	-17.1954
-7.36018220197756	108.791155982257	-17.2252
-7.35818242417509	108.693867695643	-17.2569
-7.35618264637262	108.598357666737	-17.288
-7.35418286857016	108.505237928451	-17.3186
-7.35218309076769	108.416091540709	-17.3482
-7.35018331296522	108.329766359382	-17.377
-7.34818353516276	108.239269156461	-17.407
-7.34618375736029	108.141525925524	-17.4387
-7.34418397955783	108.049607815317	-17.4686
-7.34218420175536	107.963598559393	-17.4967
-7.34018442395289	107.877023515141	-17.5247
-7.33818464615043	107.786028627699	-17.5538
-7.33618486834796	107.694370400188	-17.5833
-7.33418509054549	107.603403104619	-17.6129
-7.33218531274303	107.51258818075	-17.6425
-7.33018553494056	107.42099137382	-17.6723
-7.32818575713809	107.328710709862	-17.7024
-7.32618597933563	107.236537847766	-17.7324
-7.32418620153316	107.14459459982	-17.7624
-7.3221864237307	107.052588972995	-17.7921
-7.32018664592823	106.962943576086	-17.8206
-7.31818686812576	106.877766643046	-17.8474
-7.3161870903233	106.791267525846	-17.8745
-7.31418731252083	106.701651671474	-17.9026
-7.31218753471836	106.611264811216	-17.9311
-7.3101877569159	106.520247145842	-17.9602
-7.30818797911343	106.42805733049	-17.9902
-7.30618820131096	106.334518071622	-18.0209
-7.3041884235085	106.235561154756	-18.0541
-7.30218864570603	106.136820117603	-18.0872
-7.30018886790357	106.047335722052	-18.1159
-7.2981890901011	105.961863081999	-18.1434
-7.29618931229863	105.878296743499	-18.1702
-7.29418953449617	105.791673093531	-18.198
-7.2921897566937	105.700372419046	-18.2274
-7.29018997889123	105.604712428881	-18.2581
-7.28819020108877	105.502898046973	-18.291
-7.2861904232863	105.403515004195	-18.3229
-7.28419064548383	105.313285443401	-18.3516
-7.28219086768137	105.229179694017	-18.3783
-7.2801910898789	105.142201911722	-18.406
-7.27819131207644	105.050390902416	-18.4353
-7.27619153427397	104.958039908362	-18.4648
-7.2741917564715	104.865141360132	-18.4946
-7.27219197866904	104.77181834859	-18.5246
-7.27019220086657	104.678426973307	-18.5545
-7.2681924230641	104.585198193583	-18.5843
-7.26619264526164	104.492387753935	-18.614
-7.26419286745917	104.400538849786	-18.6436
-7.2621930896567	104.309335375492	-18.6731
-7.26019331185424	104.21832397572	-18.7024
-7.25819353405177	104.127568688506	-18.7312
-7.2561937562493	104.037128649854	-18.7598
-7.25419397844684	103.949986116799	-18.7872
-7.25219420064437	103.863168129394	-18.8147
-7.25019442284191	103.770963224657	-18.8442
-7.24819464503944	103.675070627726	-18.8747
-7.24619486723697	103.588082233102	-18.9027
-7.24419508943451	103.499552491915	-18.9314
-7.24219531163204	103.403857728741	-18.9624
-7.24019553382957	103.30636255002	-18.9936
-7.23819575602711	103.208109159321	-19.0248
-7.23619597822464	103.110531233164	-19.0558
-7.23419620042217	103.020310033709	-19.0851
-7.23219642261971	102.942142089442	-19.1108
-7.23019664481724	102.859277026818	-19.1377
-7.22819686701478	102.762469643874	-19.1689
-7.22619708921231	102.669615407257	-19.1987
-7.22419731140984	102.581306527029	-19.2266
-7.22219753360738	102.492409098868	-19.2546
-7.22019775580491	102.401170131864	-19.2837
-7.21819797800244	102.309663903196	-19.3128
-7.21619820019998	102.217462037724	-19.3424
-7.21419842239751	102.124515037704	-19.3721
-7.21219864459504	102.031522187552	-19.4017
-7.21019886679258	101.939152315236	-19.4311
-7.20819908899011	101.846979058405	-19.4602
-7.20619931118765	101.754255712664	-19.4893
-7.20419953338518	101.661352332354	-19.5183
-7.20219975558271	101.568912365108	-19.5473
-7.20019997778025	101.476995334158	-19.5763
-7.19820019997778	101.386828014637	-19.6048
-7.19620042217531	101.300219758862	-19.6323
-7.19420064437285	101.216287769188	-19.6588
-7.19220086657038	101.129323408975	-19.6862
-7.19020108876791	101.035588132082	-19.7159
-7.18820131096545	100.93565270026	-19.7475
-7.18620153316298	100.841563270248	-19.7776
-7.18420175536051	100.750271253137	-19.8067
-7.18220197755805	100.654366523929	-19.837
-7.18020219975558	100.556391162869	-19.8676
-7.17820242195312	100.464268374053	-19.8968
-7.17620264415065	100.374222704336	-19.9253
-7.17420286634818	100.289231914168	-19.952
-7.17220308854572	100.205632229461	-19.9781
-7.17020331074325	100.115513725063	-20.0064
-7.16820353294078	100.017024140678	-20.037
-7.16620375513832	99.9215055172397	-20.0666
-7.16420397733585	99.8284111809092	-20.0956
-7.16220419953338	99.7367246808472	-20.1241
-7.16020442173092	99.6478144576553	-20.1517
-7.15820464392845	99.5606219040836	-20.1789
-7.15620486612598	99.4727408725462	-20.2065
-7.15420508832352	99.3834674715598	-20.2348
-7.15220531052105	99.2934958405717	-20.2636
-7.15020553271859	99.2028393970208	-20.2925
-7.14820575491612	99.1110616094553	-20.3216
-7.14620597711365	99.0183296909244	-20.3509
-7.14420619931119	98.9216554702251	-20.382
-7.14220642150872	98.8290560726371	-20.412
-7.14020664370625	98.7428281578722	-20.4397
-7.13820686590379	98.6514760116612	-20.4687
-7.13620708810132	98.5529276337003	-20.4996
-7.13420731029886	98.4562036328485	-20.5296
-7.13220753249639	98.3629864057094	-20.5583
-7.13020775469392	98.2717748266187	-20.5866
-7.12820797689146	98.1835995917197	-20.6141
-7.12620819908899	98.0981931524247	-20.6409
-7.12420842128652	98.0105895167063	-20.6684
-7.12220864348406	97.9192075137141	-20.697
-7.12020886568159	97.8272011016734	-20.7258
-7.11820908787912	97.7352465626889	-20.7547
-7.11620931007666	97.6439005671698	-20.7835
-7.11420953227419	97.5526720521131	-20.8126
-7.11220975447172	97.4574342976235	-20.8427
-7.11020997666926	97.3613460104284	-20.8728
-7.10821019886679	97.2750622247942	-20.8995
-7.10621042106433	97.1934463506229	-20.9248
-7.10421064326186	97.1067284943989	-20.9516
-7.10221086545939	97.0119783089041	-20.9807
-7.10021108765693	96.9145508265227	-21.0106
-7.09821130985446	96.81679752657	-21.0406
-7.09621153205199	96.7228966037168	-21.0692
-7.09421175424953	96.6334691642297	-21.0964
-7.09221197644706	96.5443351988383	-21.1235
-7.09021219864459	96.4527073634823	-21.1517
-7.08821242084213	96.360045411615	-21.1804
-7.08621264303966	96.2685930798787	-21.209
-7.08421286523719	96.1817045123517	-21.2365
-7.08221308743473	96.0955024564305	-21.2638
-7.08021330963226	96.0031487546816	-21.2928
-7.0782135318298	95.9040014882421	-21.3241
-7.07621375402733	95.80837468049	-21.3536
-7.07421397622486	95.7160171261964	-21.3821
-7.0722141984224	95.624587109118	-21.4104
-7.07021442061993	95.5335378284778	-21.4386
-7.06821464281746	95.442610103658	-21.4669
-7.066214865015	95.3522121765547	-21.4949
-7.06421508721253	95.2663886328609	-21.5216
-7.06221530941006	95.1812421259718	-21.5479
-7.0602155316076	95.0898610486208	-21.5762
-7.05821575380513	94.9929648926583	-21.6062
-7.05621597600267	94.9033989134117	-21.634
-7.0542161982002	94.816150068834	-21.6611
-7.05221642039773	94.7262386976035	-21.6891
-7.05021664259527	94.6344767189251	-21.7174
-7.0482168647928	94.5404141942324	-21.7462
-7.04621708699033	94.4429215261948	-21.7755
-7.04421730918787	94.3522278612324	-21.803
-7.0422175313854	94.2652056655319	-21.8294
-7.04021775358293	94.1728575506126	-21.8578
-7.03821797578047	94.0740547745174	-21.8887
-7.036218197978	93.9809136693928	-21.918
-7.03421842017554	93.8931812234506	-21.9459
-7.03221864237307	93.8071829097105	-21.9731
-7.0302188645706	93.7191150355776	-22.0005
-7.02821908676814	93.6284054653814	-22.0286
-7.02621930896567	93.5371977014228	-22.0571
-7.0242195311632	93.445887125865	-22.086
-7.02221975336074	93.3543872609586	-22.1146
-7.02021997555827	93.2649044358072	-22.1421
-7.0182201977558	93.1805591269598	-22.1683
-7.01622041995334	93.0985882324854	-22.1938
-7.01422064215087	93.0125050279088	-22.2204
-7.01222086434841	92.9220716080776	-22.248
-7.01022108654594	92.8307078164221	-22.2758
-7.00822130874347	92.7386561650576	-22.3037
-7.00622153094101	92.6416660365697	-22.3327
-7.00422175313854	92.5424007124121	-22.3626
-7.00222197533607	92.4494325305733	-22.3903
-7.00022219753361	92.3631901093066	-22.4162
-6.99822241973114	92.2731894160967	-22.4438
-6.99622264192867	92.1817646373146	-22.4718
-6.99422286412621	92.0904936712049	-22.4997
-6.99222308632374	92.0000136391404	-22.5275
-6.99022330852127	91.9100335619951	-22.555
-6.98822353071881	91.818646843976	-22.5826
-6.98622375291634	91.7215366900645	-22.612
-6.98422397511388	91.6266256210194	-22.641
-6.98222419731141	91.5349775049436	-22.6692
-6.98022441950894	91.4431224096267	-22.6976
-6.97822464170648	91.3509162143019	-22.7265
-6.97622486390401	91.259464628686	-22.7548
-6.97422508610154	91.1689096232655	-22.7825
-6.97222530829908	91.0803234111529	-22.8094
-6.97022553049661	90.9920150747523	-22.8361
-6.96822575269414	90.9017595406711	-22.8632
-6.96622597489168	90.8113919620017	-22.8899
-6.96422619708921	90.7244891824658	-22.9159
-6.96222641928675	90.6385384992406	-22.9419
-6.96022664148428	90.5500811011118	-22.9683
-6.95822686368181	90.4604529497864	-22.9947
-6.95622708587935	90.3712784076342	-23.021
-6.95422730807688	90.2842451142381	-23.0472
-6.95222753027441	90.1972823976349	-23.0732
-6.95022775247195	90.1058317591639	-23.1002
-6.94822797466948	90.0080414943342	-23.1298
-6.94622819686701	89.9195739569169	-23.1563
-6.94422841906455	89.8328723599363	-23.1821
-6.94222864126208	89.7394878203293	-23.21
-6.94022886345961	89.6436757460226	-23.2387
-6.93822908565715	89.5517689596203	-23.266
-6.93622930785468	89.4620593833008	-23.2926
-6.93422953005222	89.3787781228812	-23.3177
-6.93222975224975	89.2998356798729	-23.3416
-6.93022997444728	89.2147477428143	-23.3674
-6.92823019664482	89.1179531925583	-23.3969
-6.92623041884235	89.0227605146683	-23.4259
-6.92423064103988	88.9306690902564	-23.4541
-6.92223086323742	88.8412040729727	-23.4814
-6.92023108543495	88.7550215998468	-23.5075
-6.91823130763248	88.6692229037518	-23.5333
-6.91623152983002	88.576001483966	-23.5612
-6.91423175202755	88.4840760620023	-23.5884
-6.91223197422508	88.3974834634957	-23.6141
-6.91023219642262	88.3092584862079	-23.6407
-6.90823241862015	88.215963159397	-23.6687
-6.90623264081769	88.1242897107213	-23.6966
-6.90423286301522	88.0340595370037	-23.7243
-6.90223308521275	87.9440279778177	-23.7521
-6.90023330741029	87.8539003254973	-23.7798
-6.89823352960782	87.7634352156579	-23.8072
-6.89623375180535	87.6728825623099	-23.8343
-6.89423397400289	87.588388852849	-23.8595
-6.89223419620042	87.5094804079614	-23.8831
-6.89023441839795	87.4251682741865	-23.9086
-6.88823464059549	87.3292739686962	-23.9372
-6.88623486279302	87.2303388768823	-23.9675
-6.88423508499056	87.136838340125	-23.9963
-6.88223530718809	87.0474091160545	-24.0235
-6.88023552938562	86.9578582360069	-24.0504
-6.87823575158316	86.8677428061366	-24.0772
-6.87623597378069	86.7779173825261	-24.1035
-6.87423619597822	86.6925785245948	-24.1286
-6.87223641817576	86.6093178469606	-24.1532
-6.87023664037329	86.5236907383823	-24.1784
-6.86823686257083	86.4370575333131	-24.2041
-6.86623708476836	86.3510216383298	-24.2296
-6.86423730696589	86.2603020031997	-24.2572
-6.86223752916343	86.1661207199583	-24.2862
-6.86023775136096	86.0739053367605	-24.314
-6.85823797355849	85.981625561823	-24.3416
-6.85623819575603	85.8873942919475	-24.3693
-6.85423841795356	85.7983170584464	-24.3952
-6.85223864015109	85.7155622170447	-24.419
-6.85023886234863	85.6317672810912	-24.4429
-6.84823908454616	85.5427110920647	-24.4685
-6.84623930674369	85.4498095308278	-24.4956
-6.84423952894123	85.3557704057797	-24.5236
-6.84223975113876	85.2646655385485	-24.5512
-6.8402399733363	85.1784653593617	-24.5774
-6.83824019553383	85.0934603159731	-24.6031
-6.83624041773136	85.009265473485	-24.6281
-6.8342406399289	84.9242346564187	-24.6531
-6.83224086212643	84.8369250127567	-24.6785
-6.83024108432396	84.750467263482	-24.7036
-6.8282413065215	84.6667015554952	-24.728
-6.82624152871903	84.5760241978858	-24.7548
-6.82424175091656	84.4788609545834	-24.7832
-6.8222419731141	84.3869404034337	-24.8098
-6.82024219531163	84.3053125143049	-24.8338
-6.81824241750916	84.224291406129	-24.858
-6.8162426397067	84.1378402468931	-24.8836
-6.81424286190423	84.0431396439345	-24.9116
-6.81224308410177	83.9449772208807	-24.9406
-6.8102433062993	83.8500184434098	-24.9681
-6.80824352849683	83.7605474091679	-24.9939
-6.80624375069437	83.6748675806819	-25.0188
-6.8042439728919	83.5934597022021	-25.0427
-6.80224419508943	83.5142699627103	-25.066
-6.80024441728697	83.4315448557563	-25.0901
-6.7982446394845	83.3434773872499	-25.1159
-6.79624486168203	83.2548208788427	-25.1418
-6.79424508387957	83.1668788983686	-25.1672
-6.7922453060771	83.0789137195475	-25.1928
-6.79024552827464	82.9909824403147	-25.2186
-6.78824575047217	82.9026191590626	-25.2446
-6.7862459726697	82.8123841096403	-25.2713
-6.78424619486724	82.7216572716246	-25.2982
-6.78224641706477	82.6314346680875	-25.325
-6.7802466392623	82.5412749860028	-25.3515
-6.77824686145984	82.4515911644545	-25.3778
-6.77624708365737	82.3676682403333	-25.4025
-6.7742473058549	82.2835926010593	-25.4269
-6.77224752805244	82.1959770861814	-25.4522
-6.77024775024997	82.1079452807548	-25.4774
-6.7682479724475	82.0206234814406	-25.5024
-6.76624819464504	81.9353638407732	-25.5273
-6.76424841684257	81.8516992945821	-25.5519
-6.76224863904011	81.7645991632434	-25.5774
-6.76024886123764	81.674492691744	-25.6037
-6.75824908343517	81.5908823064478	-25.6285
-6.75624930563271	81.5115682101895	-25.6521
-6.75424952783024	81.4216984247652	-25.6784
-6.75224975002777	81.321440277765	-25.7075
-6.75024997222531	81.2336172307501	-25.7333
-6.74825019442284	81.1448034635357	-25.7592
-6.74625041662037	81.0507565518168	-25.7871
-6.74425063881791	80.9591833095675	-25.8146
-6.74225086101544	80.8717724422336	-25.8408
-6.74025108321297	80.7875789692892	-25.8659
-6.73825130541051	80.7058495291929	-25.8902
-6.73625152760804	80.6208481435985	-25.9152
-6.73425174980558	80.5301390503867	-25.9414
-6.73225197200311	80.441879493392	-25.9666
-6.73025219420064	80.3584125748136	-25.9904
-6.72825241639818	80.273445005353	-26.015
-6.72625263859571	80.1884820100034	-26.0396
-6.72425286079324	80.105529871468	-26.064
-6.72225308299078	80.021414111373	-26.0884
-6.72025330518831	79.9337016293119	-26.1135
-6.71825352738585	79.8472691199715	-26.1381
-6.71625374958338	79.7650314903634	-26.161
-6.71425397178091	79.6798711822102	-26.1845
-6.71225419397845	79.5872550972665	-26.2103
-6.71025441617598	79.4963836412433	-26.2358
-6.70825463837351	79.4146085116594	-26.2593
-6.70625486057105	79.3312387591461	-26.2831
-6.70425508276858	79.2397825271569	-26.3092
-6.70225530496611	79.1480710107663	-26.3357
-6.70025552716365	79.0647616604645	-26.3598
-6.69825574936118	78.985965451314	-26.3823
-6.69625597155872	78.9085103689423	-26.4045
-6.69425619375625	78.8267918751161	-26.4279
-6.69225641595378	78.7362456530478	-26.4538
-6.69025663815132	78.6394413899489	-26.4814
-6.68825686034885	78.5473284605346	-26.5079
-6.68625708254638	78.4632952289442	-26.5318
-6.68425730474392	78.3805940949287	-26.5552
-6.68225752694145	78.2919270650927	-26.5806
-6.68025774913898	78.2034729017301	-26.606
-6.67825797133652	78.1242432589766	-26.6283
-6.67625819353405	78.0457254306745	-26.6506
-6.67425841573158	77.9627650655109	-26.6742
-6.67225863792912	77.8766584874003	-26.6985
-6.67025886012665	77.7910407483386	-26.7228
-6.66825908232419	77.705461037672	-26.7473
-6.66625930452172	77.6200985913789	-26.7718
-6.66425952671925	77.5350751549941	-26.796
-6.66225974891679	77.4489756183388	-26.8201
-6.66025997111432	77.361221389289	-26.8449
-6.65826019331185	77.273934646581	-26.8697
-6.65626041550939	77.1876370837565	-26.894
-6.65426063770692	77.1040199235448	-26.9177
-6.65226085990445	77.024551029818	-26.9404
-6.65026108210199	76.9435201340745	-26.9631
-6.64826130429952	76.8550619091905	-26.9874
-6.64626152649705	76.7680056222346	-27.0118
-6.64426174869459	76.6822540641035	-27.0359
-6.64226197089212	76.5938154945393	-27.061
-6.64026219308966	76.5035470331846	-27.0871
-6.63826241528719	76.4165628071625	-27.1125
-6.63626263748472	76.3312904450972	-27.137
-6.63426285968226	76.250720910974	-27.1604
-6.63226308187979	76.1704135934368	-27.1837
-6.63026330407732	76.0844218281262	-27.2082
-6.62826352627486	75.9942577191082	-27.2336
-6.62626374847239	75.907362628615	-27.2581
-6.62426397066992	75.8231723058715	-27.2821
-6.62226419286746	75.7434040910712	-27.3046
-6.62026441506499	75.6664735757504	-27.3263
-6.61826463726253	75.5872233410362	-27.3485
-6.61626485946006	75.5045530790045	-27.3717
-6.61426508165759	75.4151425436426	-27.3966
-6.61226530385513	75.324816521607	-27.4215
-6.61026552605266	75.2389969103799	-27.4449
-6.60826574825019	75.15454830809	-27.468
-6.60626597044773	75.0726335431568	-27.4908
-6.60426619264526	74.9917176254547	-27.5134
-6.6022664148428	74.9113643270957	-27.5358
-6.60026663704033	74.8311957431973	-27.558
-6.59826685923786	74.7500258846651	-27.5801
-6.5962670814354	74.6666088755792	-27.6034
-6.59426730363293	74.5834051744477	-27.6267
-6.59226752583046	74.4999002922167	-27.6498
-6.590267748028	74.4143566157476	-27.6735
-6.58826797022553	74.3217760383538	-27.6994
-6.58626819242306	74.2333346998393	-27.7242
-6.5842684146206	74.1492626579525	-27.7476
-6.58226863681813	74.070493972443	-27.7695
-6.58026885901566	73.9956621738897	-27.7901
-6.5782690812132	73.9179321660379	-27.8116
-6.57626930341073	73.8314527587406	-27.8359
-6.57426952560827	73.7443621228236	-27.8602
-6.5722697478058	73.6602803547921	-27.8835
-6.57026997000333	73.5770017130361	-27.9066
-6.56827019220087	73.4953858260254	-27.9292
-6.5662704143984	73.4161803568861	-27.951
-6.56427063659593	73.3358490754731	-27.973
-6.56227085879347	73.2492330723013	-27.9969
-6.560271080991	73.1585655070522	-28.0222
-6.55827130318853	73.0716617856677	-28.0459
-6.55627152538607	72.9908132722649	-28.0681
-6.5542717475836	72.9100831030259	-28.0906
-6.55227196978113	72.8236190327318	-28.1149
-6.55027219197867	72.7384828739101	-28.1391
-6.5482724141762	72.663315247029	-28.1605
-6.54627263637374	72.5890232432797	-28.1811
-6.54427285857127	72.5101868392786	-28.2023
-6.5422730807688	72.4281255322736	-28.2243
-6.54027330296634	72.3461983932919	-28.2463
-6.53827352516387	72.2642179242625	-28.2687
-6.5362737473614	72.1821204577531	-28.2911
-6.53427396955894	72.0990635687764	-28.3139
-6.53227419175647	72.0155892752125	-28.3366
-6.530274413954	71.9333782026412	-28.3589
-6.52827463615154	71.8521294169971	-28.3814
-6.52627485834907	71.765948620216	-28.4051
-6.52427508054661	71.68161401178	-28.4281
-6.52227530274414	71.6008722125503	-28.45
-6.52027552494167	71.5193288590204	-28.4718
-6.51827574713921	71.4348190463534	-28.4942
-6.51627596933674	71.3551685499854	-28.5152
-6.51427619153427	71.280574553845	-28.5354
-6.51227641373181	71.2051015579367	-28.556
-6.51027663592934	71.1249794773642	-28.5773
-6.50827685812687	71.0423432505042	-28.5991
-6.50627708032441	70.953529073405	-28.6225
-6.50427730252194	70.8654831161172	-28.6453
-6.50227752471947	70.7847761262265	-28.666
-6.50027774691701	70.7081578744683	-28.6865
-6.49827796911454	70.6282062411574	-28.7081
-6.49627819131208	70.5467175974109	-28.7303
-6.49427841350961	70.4650702544133	-28.7532
-6.49227863570714	70.3833956061832	-28.7763
-6.49027885790468	70.3017663683443	-28.7989
-6.48827908010221	70.2202115161206	-28.8213
-6.48627930229974	70.1390312084486	-28.8434
-6.48427952449728	70.0622362483274	-28.8646
-6.48227974669481	69.9862872722189	-28.8859
-6.48027996889234	69.9062201326878	-28.908
-6.47828019108988	69.824209140947	-28.9309
-6.47628041328741	69.7431113037716	-28.9532
-6.47428063548494	69.6630838469284	-28.9747
-6.47228085768248	69.5832354006407	-28.9959
-6.47028107988001	69.503654883156	-29.0168
-6.46828130207755	69.4242174065014	-29.0374
-6.46628152427508	69.3451695276251	-29.0581
-6.46428174647261	69.2667102507852	-29.079
-6.46228196867015	69.1866897179846	-29.1008
-6.46028219086768	69.1043775162946	-29.1235
-6.45828241306521	69.0238381695662	-29.1457
-6.45628263526275	68.9462224298193	-29.167
-6.45428285746028	68.8642134655746	-29.1891
-6.45228307965782	68.7788397918112	-29.212
-6.45028330185535	68.6977970300651	-29.2334
-6.44828352405288	68.6192188559483	-29.2542
-6.44628374625042	68.5433799949642	-29.2748
-6.44428396844795	68.4666503743665	-29.2955
-6.44228419064548	68.3860189810572	-29.317
-6.44028441284302	68.3032314693984	-29.34
-6.43828463504055	68.2188085491979	-29.363
-6.43628485723808	68.1335141569593	-29.3859
-6.43428507943562	68.0471537372981	-29.408
-6.43228530163315	67.9711075337984	-29.4273
-6.43028552383069	67.9033848770654	-29.4449
-6.42828574602822	67.8326192761288	-29.4631
-6.42628596822575	67.7560642295027	-29.4831
-6.42428619042329	67.6708786084555	-29.5056
-6.42228641262082	67.5857238605031	-29.5281
-6.42028663481835	67.5083373395055	-29.5489
-6.41828685701589	67.4329195820469	-29.5695
-6.41628707921342	67.355649295332	-29.5903
-6.41428730141095	67.2766989709689	-29.6112
-6.41228752360849	67.1977152622488	-29.632
-6.41028774580602	67.1187903960557	-29.6525
-6.40828796800355	67.0399452983619	-29.6726
-6.40628819020109	66.9615213294005	-29.6929
-6.40428841239862	66.8830570822962	-29.7136
-6.40228863459616	66.8026431394084	-29.735
-6.40028885679369	66.7218508393611	-29.7564
-6.39828907899122	66.647051606558	-29.7764
-6.39628930118876	66.5753118526329	-29.7951
-6.39428952338629	66.5009975599055	-29.8144
-6.39228974558382	66.4230932020539	-29.8348
-6.39028996778136	66.3449782493588	-29.8553
-6.38829018997889	66.2672104137562	-29.8758
-6.38629041217642	66.1895030365074	-29.8964
-6.38429063437396	66.1074358169788	-29.9181
-6.38229085657149	66.0243752767521	-29.94
-6.38029107876902	65.947274661981	-29.9606
-6.37829130096656	65.8736392535781	-29.9805
-6.37629152316409	65.7975082854888	-30.0008
-6.37429174536163	65.7151946051867	-30.0228
-6.37229196755916	65.6328197268466	-30.0449
-6.37029218975669	65.5570359741993	-30.0648
-6.36829241195423	65.484707997797	-30.0837
-6.36629263415176	65.4095629096114	-30.1034
-6.36429285634929	65.3270864078433	-30.125
-6.36229307854683	65.2450305027395	-30.1463
-6.36029330074436	65.1702260607355	-30.166
-6.35829352294189	65.0966754881464	-30.1856
-6.35629374513943	65.0153177973492	-30.207
-6.35429396733696	64.9345121385571	-30.2278
-6.3522941895345	64.8606008786776	-30.2466
-6.35029441173203	64.7882970278785	-30.2649
-6.34829463392956	64.712595704401	-30.2842
-6.3462948561271	64.6348445157427	-30.3041
-6.34429507832463	64.5576217923141	-30.3238
-6.34229530052216	64.4824841437561	-30.343
-6.3402955227197	64.40899227858	-30.3619
-6.33829574491723	64.3349796582256	-30.3812
-6.33629596711476	64.2544595888565	-30.4022
-6.3342961893123	64.1735236339123	-30.4233
-6.33229641150983	64.0955819799818	-30.4437
-6.33029663370736	64.0199417139621	-30.4635
-6.3282968559049	63.9467993692252	-30.4827
-6.32629707810243	63.8745378731808	-30.5016
-6.32429730029997	63.7975260692236	-30.5217
-6.3222975224975	63.7178116710046	-30.5426
-6.32029774469503	63.6421599123008	-30.5623
-6.31829796689257	63.5684589219568	-30.5815
-6.3162981890901	63.4887492932258	-30.6024
-6.31429841128763	63.4047844073867	-30.624
-6.31229863348517	63.3274969881058	-30.6437
-6.3102988556827	63.2587924030645	-30.6612
-6.30829907788023	63.1888318974971	-30.6794
-6.30629930007777	63.11519457364	-30.6982
-6.3042995222753	63.0393889856508	-30.7175
-6.30229974447284	62.9634066234127	-30.7366
-6.30029996667037	62.8873354794957	-30.7556
-6.2983001888679	62.8115096866393	-30.7744
-6.29630041106544	62.7362350239865	-30.793
-6.29430063326297	62.6617590992365	-30.8114
-6.2923008554605	62.5871407967456	-30.8299
-6.29030107765804	62.5115168471184	-30.8489
-6.28830129985557	62.4356002199336	-30.8683
-6.2863015220531	62.3601932044635	-30.8879
-6.28430174425064	62.2851384848092	-30.9077
-6.28230196644817	62.209986108712	-30.9276
-6.28030218864571	62.13479119919	-30.9473
-6.27830241084324	62.0594731697647	-30.9668
-6.27630263304077	61.9818612352217	-30.9867
-6.27430285523831	61.9066100289931	-31.006
-6.27230307743584	61.8367678292539	-31.0239
-6.27030329963337	61.7676876371286	-31.0416
-6.26830352183091	61.6946890969526	-31.0603
-6.26630374402844	61.6199414738241	-31.0793
-6.26430396622597	61.5412223407381	-31.0989
-6.26230418842351	61.4624652010808	-31.1184
-6.26030441062104	61.3894584160307	-31.1369
-6.25830463281858	61.3187892297907	-31.1547
-6.25630485501611	61.2468551834999	-31.1728
-6.25430507721364	61.1732003332661	-31.1915
-6.25230529941118	61.0957362371316	-31.211
-6.25030552160871	61.0155693250177	-31.231
-6.24830574380624	60.9415813773272	-31.2492
-6.24630596600378	60.8712530093251	-31.2662
-6.24430618820131	60.7971235919926	-31.2841
-6.24230641039884	60.7190420892407	-31.3034
-6.24030663259638	60.6430015654455	-31.3223
-6.23830685479391	60.5688816412902	-31.3408
-6.23630707699144	60.4969694839603	-31.3588
-6.23430729918898	60.427729241067	-31.3762
-6.23230752138651	60.3584911458315	-31.3936
-6.23030774358405	60.2866806165966	-31.4114
-6.22830796578158	60.2135551351225	-31.4292
-6.22630818797911	60.1412042841474	-31.4471
-6.22430841017665	60.0717424945874	-31.4648
-6.22230863237418	60.0028803918602	-31.4825
-6.22030885457171	59.9303546508401	-31.5005
-6.21830907676925	59.8509133610241	-31.5206
-6.21630929896678	59.7736493310047	-31.5401
-6.21430952116431	59.700231540257	-31.5585
-6.21230974336185	59.6277562377317	-31.5765
-6.21030996555938	59.5564546920022	-31.594
-6.20831018775691	59.4851701156672	-31.6114
-6.20631040995445	59.4115000263626	-31.6296
-6.20431063215198	59.3374174760051	-31.6481
-6.20231085434952	59.2638512575686	-31.6665
-6.20031107654705	59.1887845003967	-31.6852
-6.19831129874458	59.1106139315268	-31.7044
-6.19631152094212	59.037050524159	-31.7227
-6.19431174313965	58.9693476672235	-31.7397
-6.19231196533718	58.9048394753129	-31.7556
-6.19031218753472	58.8377315690269	-31.772
-6.18831240973225	58.7666674635894	-31.7897
-6.18631263192978	58.6945699049075	-31.8076
-6.18431285412732	58.6227010302818	-31.8254
-6.18231307632485	58.5508972349418	-31.8431
-6.18031329852239	58.4790679673519	-31.8607
-6.17831352071992	58.4072881521173	-31.8781
-6.17631374291745	58.3356583156659	-31.8954
-6.17431396511499	58.2640948010948	-31.9128
-6.17231418731252	58.1924060068054	-31.9302
-6.17031440951005	58.1205314096865	-31.9476
-6.16831463170759	58.048606781081	-31.9651
-6.16631485390512	57.9771463406584	-31.9825
-6.16431507610265	57.9057527362317	-31.9997
-6.16231529830019	57.8315881364229	-32.0176
-6.16031552049772	57.7551958867874	-32.0362
-6.15831574269525	57.6823344395996	-32.0538
-6.15631596489279	57.6113009789437	-32.0709
-6.15431618709032	57.5422050020115	-32.0874
-6.15231640928786	57.4747539493789	-32.1036
-6.15031663148539	57.4064551763283	-32.1199
-6.14831685368292	57.33467433815	-32.137
-6.14631707588046	57.2655106686644	-32.1534
-6.14431729807799	57.1999852308863	-32.169
-6.14231752027552	57.1331829028205	-32.1849
-6.14031774247306	57.0625637205795	-32.2015
-6.13831796467059	56.9917461835398	-32.2184
-6.13631818686812	56.9213738016151	-32.2353
-6.13431840906566	56.8509880890089	-32.2524
-6.13231863126319	56.7777396673252	-32.2703
-6.13031885346073	56.7025458885625	-32.2886
-6.12831907565826	56.6323001800307	-32.3054
-6.12631929785579	56.5654632702135	-32.3211
-6.12431952005333	56.4984877529327	-32.3372
-6.12231974225086	56.4296387478894	-32.3541
-6.12031996444839	56.3609808839669	-32.3709
-6.11832018664593	56.2934157397476	-32.3877
-6.11632040884346	56.2221283773959	-32.4056
-6.11432063104099	56.1503664374308	-32.4232
-6.11232085323853	56.0837532283938	-32.4393
-6.11032107543606	56.0173569063728	-32.4551
-6.1083212976336	55.9425029361587	-32.4732
-6.10632151983113	55.8656032297179	-32.4923
-6.10432174202866	55.7936768885707	-32.5099
-6.1023219642262	55.7243627155442	-32.5266
-6.10032218642373	55.6550409522137	-32.5431
-6.09832240862126	55.5857818337907	-32.5595
-6.0963226308188	55.5166578611166	-32.5759
-6.09432285301633	55.4477949630517	-32.5922
-6.09232307521386	55.3816760633592	-32.6079
-6.0903232974114	55.3167824006946	-32.6233
-6.08832351960893	55.2491634824845	-32.6391
-6.08632374180647	55.1804381357679	-32.6552
-6.084323964004	55.1137253427852	-32.671
-6.08232418620153	55.0474642944118	-32.6867
-6.08032440839907	54.9788594816859	-32.7029
-6.0783246305966	54.9101752048862	-32.7189
-6.07632485279413	54.8437120399099	-32.7344
-6.07432507499167	54.7771024478282	-32.7498
-6.0723252971892	54.7086439812318	-32.7656
-6.07032551938673	54.640087776718	-32.7817
-6.06832574158427	54.5714832087907	-32.798
-6.0663259637818	54.5028805795688	-32.8142
-6.06432618597933	54.4344800152451	-32.8302
-6.06232640817687	54.3665793960805	-32.8462
-6.0603266303744	54.3001343792902	-32.8618
-6.05832685257194	54.2363073370274	-32.8769
-6.05632707476947	54.1711201970078	-32.8922
-6.054327296967	54.1002007125192	-32.9085
-6.05232751916454	54.0271539346763	-32.9252
-6.05032774136207	53.9590315058518	-32.941
-6.0483279635596	53.8917199474417	-32.9568
-6.04632818575714	53.8246105250324	-32.9726
-6.04432840795467	53.7577390565235	-32.9885
-6.0423286301522	53.6909416470466	-33.0041
-6.04032885234974	53.6236427418468	-33.0199
-6.03832907454727	53.5552165083859	-33.0358
-6.03632929674481	53.4874546348192	-33.0517
-6.03432951894234	53.420572670535	-33.0673
-6.03232974113987	53.3537498462968	-33.0829
-6.03032996333741	53.2867373444117	-33.0987
-6.02833018553494	53.2196849267948	-33.1145
-6.02633040773247	53.1526790398683	-33.1303
-6.02433062993001	53.0855103915142	-33.1459
-6.02233085212754	53.018379844503	-33.1616
-6.02033107432507	52.9521885872512	-33.1769
-6.01833129652261	52.8877938558765	-33.1919
-6.01633151872014	52.8242173455345	-33.2064
-6.01433174091768	52.7592981484955	-33.2212
-6.01233196311521	52.6900094871598	-33.2372
-6.01033218531274	52.6182922927094	-33.2537
-6.00833240751028	52.5526893539267	-33.2684
-6.00633262970781	52.4906362365185	-33.2823
-6.00433285190534	52.4270202625773	-33.2967
-6.00233307410288	52.3604215840191	-33.3119
-6.00033329630041	52.294399404189	-33.327
-5.99833351849794	52.2288833585048	-33.342
-5.99633374069548	52.1636131008332	-33.3568
-5.99433396289301	52.0981959480363	-33.3716
-5.99233418509055	52.0301757732217	-33.3871
-5.99033440728808	51.9597788978945	-33.4034
-5.98833462948561	51.8937724301123	-33.4187
-5.98633485168315	51.831662654126	-33.4329
-5.98433507388068	51.7695401024714	-33.4472
-5.98233529607821	51.7048306686739	-33.4623
-5.98033551827575	51.6393392261508	-33.4774
-5.97833574047328	51.5736511310587	-33.4926
-5.97633596267081	51.5081249267311	-33.5077
-5.97433618486835	51.4426445027433	-33.5228
-5.97233640706588	51.3771230611197	-33.5376
-5.97033662926341	51.3117170421918	-33.5523
-5.96833685146095	51.2464603382451	-33.5669
-5.96633707365848	51.181331295059	-33.5813
-5.96433729585602	51.1162158276115	-33.5956
-5.96233751805355	51.0531750965463	-33.6095
-5.96033774025108	50.9935543301838	-33.6227
-5.95833796244862	50.9335617301304	-33.6361
-5.95633818464615	50.8683212114174	-33.6509
-5.95433840684368	50.8016013658311	-33.6658
-5.95233862904122	50.7369295598753	-33.6801
-5.95033885123875	50.6729076366264	-33.6941
-5.94833907343628	50.6092474681379	-33.7082
-5.94633929563382	50.5454071672598	-33.7223
-5.94433951783135	50.4813066679687	-33.7364
-5.94233974002888	50.4171533254458	-33.7504
-5.94033996222642	50.353070303515	-33.7645
-5.93834018442395	50.2890816874947	-33.7786
-5.93634040662149	50.225166854711	-33.7928
-5.93434062881902	50.1637566717846	-33.8069
-5.93234085101655	50.1032605306859	-33.8208
-5.93034107321409	50.0395409310962	-33.8352
-5.92834129541162	49.9708783019162	-33.8505
-5.92634151760915	49.9008477758007	-33.8664
-5.92434173980669	49.8341477180641	-33.8816
-5.92234196200422	49.7699426085937	-33.8962
-5.92034218420175	49.7065671618496	-33.9106
-5.91834240639929	49.644713439872	-33.9246
-5.91634262859682	49.5849639544456	-33.9379
-5.91434285079436	49.5245366462812	-33.9512
-5.91234307299189	49.4619612226242	-33.965
-5.91034329518942	49.3989460481982	-33.9788
-5.90834351738696	49.3356367284576	-33.9926
-5.90634373958449	49.2721185991486	-34.0063
-5.90434396178202	49.2086176114357	-34.0202
-5.90234418397956	49.1455090446399	-34.034
-5.90034440617709	49.0828107426972	-34.0478
-5.89834462837462	49.020252666661	-34.0614
-5.89634485057216	48.9576841470931	-34.0749
-5.89434507276969	48.8964485608209	-34.0884
-5.89234529496722	48.8356667255407	-34.1018
-5.89034551716476	48.7736990698939	-34.1155
-5.88834573936229	48.7118897157236	-34.1292
-5.88634596155983	48.6530137417998	-34.142
-5.88434618375736	48.5941837688102	-34.1546
-5.88234640595489	48.5318154989417	-34.1681
-5.88034662815243	48.4677706854103	-34.1818
-5.87834685034996	48.4050426203372	-34.1952
-5.87634707254749	48.3428523224337	-34.2087
-5.87434729474503	48.280507394262	-34.2223
-5.87234751694256	48.2185002224044	-34.236
-5.87034773914009	48.1578585991927	-34.2493
-5.86834796133763	48.0996704043076	-34.2621
-5.86634818353516	48.0411261084307	-34.2749
-5.8643484057327	47.9806320588305	-34.2881
-5.86234862793023	47.9187852694473	-34.3016
-5.86034885012776	47.8549726477368	-34.3154
-5.8583490723253	47.7880869344271	-34.3298
-5.85634929452283	47.7201294023195	-34.3445
-5.85434951672036	47.6552055162462	-34.3586
-5.8523497389179	47.5935138053808	-34.372
-5.85034996111543	47.5344928720906	-34.3847
-5.84835018331296	47.4789356289519	-34.3967
-5.8463504055105	47.4234087478608	-34.4084
-5.84435062770803	47.3620755463751	-34.4212
-5.84235084990557	47.2973050303196	-34.4348
-5.8403510721031	47.2362326975549	-34.4475
-5.83835129430063	47.1754990483188	-34.46
-5.83635151649817	47.1148009637275	-34.4726
-5.8343517386957	47.0543877436292	-34.4853
-5.83235196089323	46.9943986495109	-34.4981
-5.83035218309077	46.9347716124375	-34.5108
-5.8283524052883	46.8755567500273	-34.5235
-5.82635262748583	46.8160242470596	-34.5362
-5.82435284968337	46.755722402531	-34.5488
-5.8223530718809	46.6959861478245	-34.5614
-5.82035329407844	46.6377301246829	-34.5738
-5.81835351627597	46.5790520076395	-34.5861
-5.8163537384735	46.5196132189536	-34.5984
-5.81435396067104	46.4594118403758	-34.6109
-5.81235418286857	46.3989003741698	-34.6233
-5.8103544050661	46.3387083187511	-34.6356
-5.80835462726364	46.278881573446	-34.6479
-5.80635484946117	46.219243583951	-34.6602
-5.8043550716587	46.1594864798128	-34.6725
-5.80235529385624	46.099622979135	-34.6847
-5.80035551605377	46.0407848016367	-34.6969
-5.7983557382513	45.9843709691897	-34.7088
-5.79635596044884	45.9253178291372	-34.7214
-5.79435618264637	45.8641882916938	-34.7343
-5.79235640484391	45.8031704874636	-34.7471
-5.79035662704144	45.7421013232774	-34.7597
-5.78835684923897	45.6810161260198	-34.7721
-5.78635707143651	45.622204076246	-34.7839
-5.78435729363404	45.5655795787925	-34.7953
-5.78235751583157	45.5094335099301	-34.8067
-5.78035773802911	45.4537335083681	-34.818
-5.77835796022664	45.3979527110652	-34.8295
-5.77635818242417	45.336182535127	-34.8423
-5.77435840462171	45.2697137829123	-34.856
-5.77235862681924	45.2078277225312	-34.8687
-5.77035884901678	45.1513765759772	-34.8805
-5.76835907121431	45.0982115356791	-34.8917
-5.76635929341184	45.0449441921629	-34.9028
-5.76435951560938	44.9894976937808	-34.9141
-5.76235973780691	44.9308873138039	-34.9262
-5.76035996000444	44.8705873627651	-34.9386
-5.75836018220198	44.8112829433313	-34.9506
-5.75636040439951	44.7525573219196	-34.9623
-5.75436062659704	44.6941390185497	-34.974
-5.75236084879458	44.6362194274262	-34.9857
-5.75036107099211	44.5785778597887	-34.9973
-5.74836129318964	44.5209329675379	-35.009
-5.74636151538718	44.4632758688971	-35.0207
-5.74436173758471	44.4056340537941	-35.0323
-5.74236195978225	44.3480013712933	-35.044
-5.74036218197978	44.2901759240556	-35.0558
-5.73836240417731	44.2319854483905	-35.0676
-5.73636262637485	44.174376390753	-35.0794
-5.73436284857238	44.117106244503	-35.091
-5.73236307076991	44.0579200013752	-35.1033
-5.73036329296745	43.9971258568036	-35.1157
-5.72836351516498	43.9401997186598	-35.127
-5.72636373736251	43.8865849953039	-35.1376
-5.72436395956005	43.8319282693066	-35.1484
-5.72236418175758	43.7745899253536	-35.1599
-5.72036440395511	43.7186107366154	-35.1712
-5.71836462615265	43.6654709919492	-35.1822
-5.71636484835018	43.6108538542786	-35.1932
-5.71436507054772	43.553594596315	-35.2045
-5.71236529274525	43.496476318743	-35.2159
-5.71036551494278	43.4396996394656	-35.2273
-5.70836573714032	43.3833293533223	-35.2386
-5.70636595933785	43.3296190500962	-35.2491
-5.70436618153538	43.2746529652083	-35.2597
-5.70236640373292	43.2153243294005	-35.2714
-5.70036662593045	43.1550720434312	-35.2836
-5.69836684812798	43.0960847360918	-35.2955
-5.69636707032552	43.037836448399	-35.3071
-5.69436729252305	42.980717242839	-35.3182
-5.69236751472059	42.9268775812572	-35.3286
-5.69036773691812	42.8743765534954	-35.3386
-5.68836795911565	42.8193631641834	-35.3491
-5.68636818131319	42.7633574121448	-35.3596
-5.68436840351072	42.7075196971814	-35.3702
-5.68236862570825	42.6517030282059	-35.3807
-5.68036884790579	42.5957736724284	-35.3914
-5.67836907010332	42.5395091063609	-35.4022
-5.67636929230085	42.4804563629034	-35.4137
-5.67436951449839	42.4225118277838	-35.4249
-5.67236973669592	42.368811973242	-35.4351
-5.67036995889346	42.3177815673982	-35.4449
-5.66837018109099	42.2676751043756	-35.4546
-5.66637040328852	42.214393570071	-35.465
-5.66437062548606	42.156091224703	-35.4763
-5.66237084768359	42.0983729146397	-35.4874
-5.66037106988112	42.0459153898089	-35.4976
-5.65837129207866	41.9926608332455	-35.508
-5.65637151427619	41.9351007009457	-35.5193
-5.65437173647372	41.8789885482377	-35.5302
-5.65237195867126	41.826664988703	-35.5403
-5.65037218086879	41.7722099366195	-35.5508
-5.64837240306633	41.7151158959199	-35.5618
-5.64637262526386	41.6604798180805	-35.572
-5.64437284746139	41.6074051224798	-35.5819
-5.64237306965893	41.5526486687361	-35.5923
-5.64037329185646	41.4970614637015	-35.6029
-5.63837351405399	41.4463489882909	-35.6128
-5.63637373625153	41.3968089252323	-35.6223
-5.63437395844906	41.3438416418333	-35.6322
-5.63237418064659	41.2870472664175	-35.643
-5.63037440284413	41.2285024846375	-35.6542
-5.62837462504166	41.1746882059746	-35.6644
-5.62637484723919	41.1242104317787	-35.6738
-5.62437506943673	41.0702765154588	-35.6837
-5.62237529163426	41.0122377945507	-35.6944
-5.6203755138318	40.9579090698374	-35.7045
-5.61837573602933	40.9044267914222	-35.7145
-5.61637595822686	40.8506769771965	-35.7243
-5.6143761804244	40.7966455106112	-35.7341
-5.61237640262193	40.7427799140905	-35.7438
-5.61037662481946	40.6891638353183	-35.7537
-5.608376847017	40.6355582511009	-35.7636
-5.60637706921453	40.5819377816149	-35.7735
-5.60437729141206	40.5283432878167	-35.7835
-5.6023775136096	40.4748487899133	-35.7935
-5.60037773580713	40.4214803560648	-35.8036
-5.59837795800467	40.3681915790549	-35.8137
-5.5963781802022	40.3151263565789	-35.8237
-5.59437840239973	40.2622469902594	-35.8335
-5.59237862459727	40.2106480468372	-35.8429
-5.5903788467948	40.1608554667537	-35.8519
-5.58837906899233	40.1095266150779	-35.8612
-5.58637929118987	40.0539482013402	-35.8712
-5.5843795133874	40.0002569461542	-35.881
-5.58237973558493	39.9505738528887	-35.8901
-5.58037995778247	39.8982420290136	-35.8996
-5.57838017998	39.8414506202673	-35.9097
-5.57638040217753	39.7869601823612	-35.9196
-5.57438062437507	39.7359770412507	-35.929
-5.5723808465726	39.6863561727861	-35.9381
-5.57038106877014	39.6374147368353	-35.9467
-5.56838129096767	39.5870063316509	-35.9557
-5.5663815131652	39.5293331996195	-35.9663
-5.56438173536274	39.4723518674039	-35.9767
-5.56238195756027	39.4221391620462	-35.9854
-5.5603821797578	39.3727720349775	-35.9939
-5.55838240195534	39.3213909230167	-36.0028
-5.55638262415287	39.2689612087956	-36.0119
-5.55438284635041	39.2170099385734	-36.0209
-5.55238306854794	39.1656525785375	-36.0299
-5.55038329074547	39.114220137251	-36.0389
-5.548383512943	39.0624983018623	-36.048
-5.54638373514054	39.010577492549	-36.0571
-5.54438395733807	38.9608946941342	-36.0661
-5.54238417953561	38.9121812598042	-36.075
-5.54038440173314	38.8607381982449	-36.0841
-5.53838462393067	38.8057020869444	-36.0938
-5.53638484612821	38.7524553985118	-36.1035
-5.53438506832574	38.7010640320679	-36.1128
-5.53238529052327	38.6509453573182	-36.1217
-5.53038551272081	38.6027511544133	-36.1303
-5.52838573491834	38.5535837313314	-36.1391
-5.52638595711588	38.5025014493922	-36.1482
-5.52438617931341	38.4504345805092	-36.1573
-5.52238640151094	38.397302837217	-36.1665
-5.52038662370848	38.3440322192514	-36.1757
-5.51838684590601	38.2945424985373	-36.1845
-5.51638706810354	38.2458449578018	-36.1928
-5.51438729030108	38.1948554040323	-36.2013
-5.51238751249861	38.1442232227188	-36.2097
-5.51038773469614	38.0967995732987	-36.2176
-5.50838795689368	38.0492801985743	-36.2258
-5.50638817909121	37.9978520451481	-36.2345
-5.50438840128875	37.944015263792	-36.2436
-5.50238862348628	37.8919345727351	-36.2526
-5.50038884568381	37.8415403424115	-36.2612
-5.49838906788135	37.7913387120334	-36.2698
-5.49638929007888	37.7412390938994	-36.2782
-5.49438951227641	37.6911795039445	-36.2866
-5.49238973447395	37.6411064958972	-36.295
-5.49038995667148	37.5910129876466	-36.3034
-5.48839017886901	37.5409135693664	-36.3119
-5.48639040106655	37.4907644204286	-36.3203
-5.48439062326408	37.4407004160383	-36.3288
-5.48239084546161	37.3908015811888	-36.3372
-5.48039106765915	37.3421002900765	-36.3454
-5.47839128985668	37.295779691099	-36.3532
-5.47639151205422	37.2485160644177	-36.3612
-5.47439173425175	37.197046069531	-36.3698
-5.47239195644928	37.1441577277438	-36.3785
-5.47039217864682	37.0937658686777	-36.3868
-5.46839240084435	37.0439043911341	-36.3951
-5.46639262304188	36.9947330591158	-36.4033
-5.46439284523942	36.9460551049399	-36.4115
-5.46239306743695	36.8982165895055	-36.4195
-5.46039328963448	36.8514159682063	-36.4272
-5.45839351183202	36.8042084837331	-36.4351
-5.45639373402955	36.75588148486	-36.4432
-5.45439395622708	36.706589507203	-36.4513
-5.45239417842462	36.6558771930506	-36.4595
-5.45039440062215	36.6032413001524	-36.468
-5.44839462281969	36.5525545852461	-36.4761
-5.44639484501722	36.5034169487547	-36.4839
-5.44439506721475	36.4562412660619	-36.4912
-5.44239528941229	36.4099429034218	-36.4984
-5.44039551160982	36.3624112902918	-36.5057
-5.43839573380735	36.3139461000201	-36.5134
-5.43639595600489	36.2657487431292	-36.5211
-5.43439617820242	36.2179209453557	-36.529
-5.43239640039995	36.1697798783734	-36.5369
-5.43039662259749	36.1211065076278	-36.5448
-5.42839684479502	36.0721689133185	-36.5528
-5.42639706699256	36.0233692943139	-36.5606
-5.42439728919009	35.9749382935728	-36.5683
-5.42239751138762	35.9270553755791	-36.5759
-5.42039773358516	35.8808266338531	-36.5833
-5.41839795578269	35.8369570662612	-36.5905
-5.41639817798022	35.793636355395	-36.5973
-5.41439840017776	35.7479021147056	-36.6043
-5.41239862237529	35.6989285543088	-36.612
-5.41039884457282	35.6472035738876	-36.6201
-5.40839906677036	35.5980483194031	-36.6277
-5.40639928896789	35.5502725314253	-36.6352
-5.40439951116543	35.5009318399111	-36.6427
-5.40239973336296	35.4520416868344	-36.65
-5.40039995556049	35.4066232585453	-36.6569
-5.39840017775803	35.36043326677	-36.664
-5.39640039995556	35.3132266648954	-36.6712
-5.39440062215309	35.2658279278124	-36.6785
-5.39240084435063	35.2182727115851	-36.6856
-5.39040106654816	35.1708619956717	-36.6927
-5.38840128874569	35.1240930190132	-36.6998
-5.38640151094323	35.0774342602762	-36.707
-5.38440173314076	35.0302512428314	-36.7143
-5.3824019553383	34.9830832414254	-36.7215
-5.38040217753583	34.9368712066252	-36.7287
-5.37840239973336	34.8914662139627	-36.7357
-5.3764026219309	34.8439762736166	-36.7429
-5.37440284412843	34.795650342478	-36.7503
-5.37240306632596	34.7486964558214	-36.7573
-5.3704032885235	34.7018956230548	-36.7642
-5.36840351072103	34.6551743152803	-36.771
-5.36640373291856	34.6084650928984	-36.7778
-5.3644039551161	34.561579745664	-36.7846
-5.36240417731363	34.5147861768441	-36.7914
-5.36040439951116	34.4684286909258	-36.7982
-5.3584046217087	34.4223235371186	-36.805
-5.35640484390623	34.3761712803959	-36.8117
-5.35440506610377	34.3315247661259	-36.8181
-5.3524052883013	34.2889941139888	-36.8242
-5.35040551049883	34.2472261199997	-36.8302
-5.34840573269637	34.2029896934744	-36.8365
-5.3464059548939	34.154114080572	-36.8438
-5.34440617709143	34.1027573303101	-36.8516
-5.34240639928897	34.0529238478708	-36.859
-5.3404066214865	34.005743573847	-36.8659
-5.33840684368403	33.9605962069613	-36.8725
-5.33640706588157	33.9181192798256	-36.8787
-5.3344072880791	33.8764989310503	-36.8847
-5.33240751027664	33.8339869508092	-36.891
-5.33040773247417	33.7906397132229	-36.8974
-5.3284079546717	33.7469140456321	-36.9039
-5.32640817686924	33.7009897891026	-36.9108
-5.32440839906677	33.6506841645993	-36.9181
-5.3224086212643	33.5983850932048	-36.925
-5.32040884346184	33.5562399286705	-36.9307
-5.31840906565937	33.5140244854339	-36.9365
-5.3164092878569	33.4684989263625	-36.9427
-5.31440951005444	33.4216227992878	-36.9491
-5.31240973225197	33.3736056036904	-36.9557
-5.3104099544495	33.3250422765553	-36.9624
-5.30841017664704	33.2784515165318	-36.9688
-5.30641039884457	33.2336201454662	-36.9749
-5.30441062104211	33.1900586611966	-36.981
-5.30241084323964	33.1474802305035	-36.9868
-5.30041106543717	33.1050852350915	-36.9926
-5.29841128763471	33.061770026466	-36.9986
-5.29641150983224	33.0166244534415	-37.0048
-5.29441173202977	32.9713627339671	-37.011
-5.29241195422731	32.9282304208906	-37.0169
-5.29041217642484	32.8865109940797	-37.0226
-5.28841239862237	32.8435038748588	-37.0284
-5.28641262081991	32.7990855122542	-37.0343
-5.28441284301744	32.7566361107454	-37.0401
-5.28241306521497	32.7147800374037	-37.0457
-5.28041328741251	32.6703323360377	-37.0516
-5.27841350961004	32.6225391059137	-37.0578
-5.27641373180758	32.574150304	-37.064
-5.27441395400511	32.5271304049061	-37.0701
-5.27241417620264	32.4839726734079	-37.0757
-5.27041439840018	32.4423562704499	-37.081
-5.26841462059771	32.3998491305182	-37.0866
-5.26641484279524	32.356275831464	-37.0924
-5.26441506499278	32.3143663491543	-37.0981
-5.26241528719031	32.2719578430986	-37.1039
-5.26041550938784	32.2252788260519	-37.1102
-5.25841573158538	32.1788166047217	-37.1164
-5.25641595378291	32.1370306688661	-37.1219
-5.25441617598045	32.0965303605874	-37.1272
-5.25241639817798	32.0529397739025	-37.1331
-5.25041662037551	32.0076979805717	-37.1391
-5.24841684257305	31.9630687894153	-37.1448
-5.24641706477058	31.9196597860523	-37.1504
-5.24441728696811	31.8764127372841	-37.1559
-5.24241750916565	31.8316713244972	-37.1615
-5.24041773136318	31.7862826364031	-37.1673
-5.23841795356071	31.7437477687077	-37.1727
-5.23641817575825	31.7023287666192	-37.1779
-5.23441839795578	31.660961607309	-37.1832
-5.23241862015332	31.620043814848	-37.1883
-5.23041884235085	31.5782154852219	-37.1936
-5.22841906454838	31.5321397959289	-37.1993
-5.22641928674592	31.4870110015695	-37.2049
-5.22441950894345	31.443864775978	-37.2102
-5.22241973114098	31.4015950882094	-37.2155
-5.22041995333852	31.3603500487374	-37.2207
-5.21842017553605	31.3198111619568	-37.2257
-5.21642039773358	31.2788853162442	-37.2307
-5.21442061993112	31.2369145753844	-37.2357
-5.21242084212865	31.1942526160841	-37.2407
-5.21042106432619	31.1509083976396	-37.2458
-5.20842128652372	31.1060512416019	-37.251
-5.20642150872125	31.0637249090579	-37.256
-5.20442173091879	31.0233088953772	-37.2608
-5.20242195311632	30.9824754711168	-37.2657
-5.20042217531385	30.9413284800668	-37.2708
-5.19842239751139	30.8998542580437	-37.2759
-5.19642261970892	30.8558776580879	-37.2813
-5.19442284190645	30.8113238686993	-37.2869
-5.19242306410399	30.7693700402815	-37.2919
-5.19042328630152	30.7282884263088	-37.2967
-5.18842350849905	30.6876690376308	-37.3013
-5.18642373069659	30.6477993585948	-37.3058
-5.18442395289412	30.608213494536	-37.3104
-5.18242417509166	30.5678337056289	-37.315
-5.18042439728919	30.52679205921	-37.3197
-5.17842461948672	30.4861467977528	-37.3244
-5.17642484168426	30.4432209104243	-37.3294
-5.17442506388179	30.397370191962	-37.3346
-5.17242528607932	30.3529399502979	-37.3395
-5.17042550827686	30.311253327711	-37.3442
-5.16842573047439	30.2697638485864	-37.3488
-5.16642595267192	30.2281122397535	-37.3534
-5.16442617486946	30.1864605239439	-37.3581
-5.16242639706699	30.1456375992403	-37.3626
-5.16042661926453	30.1069721478553	-37.3667
-5.15842684146206	30.0698787952817	-37.3707
-5.15642706365959	30.031424631802	-37.375
-5.15442728585713	29.9908429066752	-37.3794
-5.15242750805466	29.9484994593267	-37.3841
-5.15042773025219	29.9036642062344	-37.3891
-5.14842795244973	29.8585776667638	-37.394
-5.14642817464726	29.815324318194	-37.3986
-5.14442839684479	29.7740208251483	-37.4029
-5.14242861904233	29.7345615364822	-37.4069
-5.14042884123986	29.6970293220761	-37.4107
-5.13842906343739	29.6603155586803	-37.4145
-5.13642928563493	29.6221459163571	-37.4186
-5.13442950783246	29.5819921442741	-37.4228
-5.13242973003	29.5403757052814	-37.4273
-5.13042995222753	29.4965428516755	-37.4321
-5.12843017442506	29.4529680507884	-37.4367
-5.1264303966226	29.4115765257434	-37.441
-5.12443061882013	29.3716183579685	-37.4452
-5.12243084101766	29.3330301308956	-37.4492
-5.1204310632152	29.2960558199081	-37.4531
-5.11843128541273	29.2575610080116	-37.457
-5.11643150761026	29.2150900611733	-37.4615
-5.1144317298078	29.1739703514073	-37.4659
-5.11243195200533	29.136340334758	-37.4698
-5.11043217420286	29.0965063852025	-37.4739
-5.1084323964004	29.0536563237468	-37.4782
-5.10643261859793	29.0123173568496	-37.4823
-5.10443284079547	28.972597657319	-37.4863
-5.102433062993	28.9328898959356	-37.4903
-5.10043328519053	28.8928708193073	-37.4943
-5.09843350738807	28.8528082188361	-37.4982
-5.0964337295856	28.8150482046843	-37.5019
-5.09443395178313	28.7797589562504	-37.5052
-5.09243417398067	28.742650161191	-37.5089
-5.0904343961782	28.7007905624975	-37.513
-5.08843461837574	28.6601555389999	-37.5168
-5.08643484057327	28.6213050562155	-37.5204
-5.0844350627708	28.5814195517855	-37.5241
-5.08243528496834	28.5402396623896	-37.5279
-5.08043550716587	28.5002703404068	-37.5317
-5.0784357293634	28.4611171372426	-37.5353
-5.07643595156094	28.4222523358825	-37.5389
-5.07443617375847	28.3848080964142	-37.5424
-5.072436395956	28.34797843199	-37.5457
-5.07043661815354	28.3095378118746	-37.5491
-5.06843684035107	28.269240890085	-37.5524
-5.06643706254861	28.2290933076879	-37.5559
-5.06443728474614	28.1895935207747	-37.5594
-5.06243750694367	28.1505937341894	-37.5629
-5.06043772914121	28.1126756160955	-37.5664
-5.05843795133874	28.0757862422201	-37.5699
-5.05643817353627	28.0377855025034	-37.5734
-5.05443839573381	27.9981908050002	-37.577
-5.05243861793134	27.9575217442046	-37.5807
-5.05043884012887	27.9155039026695	-37.5845
-5.04843906232641	27.8740097357598	-37.5882
-5.04643928452394	27.8364075060466	-37.5916
-5.04443950672147	27.7998805150798	-37.5947
-5.04243972891901	27.7616573664196	-37.5981
-5.04043995111654	27.7229899289581	-37.6015
-5.03844017331408	27.68507570326	-37.6048
-5.03644039551161	27.6492441581517	-37.6078
-5.03444061770914	27.6147772803039	-37.6107
-5.03244083990668	27.5783717470096	-37.614
-5.03044106210421	27.5385268393023	-37.6175
-5.02844128430174	27.4992745645506	-37.6208
-5.02644150649928	27.4605601552423	-37.6239
-5.02444172869681	27.4205366123739	-37.6268
-5.02244195089434	27.3812999413803	-37.6296
-5.02044217309188	27.3453308985029	-37.6323
-5.01844239528941	27.3085936166381	-37.6351
-5.01644261748694	27.2708916476481	-37.6379
-5.01444283968448	27.2331682637256	-37.6408
-5.01244306188201	27.1954566528487	-37.6437
-5.01044328407955	27.1584939562494	-37.6466
-5.00844350627708	27.1230753994034	-37.6497
-5.00644372847461	27.084740879919	-37.653
[truncated: 10,754 more rows]
